# Supplementary material for: ﻿Comprehensive genome analysis of two Cytospora (Cytosporaceae, Diaporthales) species associated with canker disease of spruce: C.piceae and C.piceicola sp. nov
Source: MycoKeys. 2025 May 5;117:89–119. doi: 10.3897/mycokeys.117.145445 (PMC12070060; doi:10.3897/mycokeys.117.145445)
Supplement: XML Treatment for Cytospora piceae [file mycokeys.117.145445-treatment1.xml]

<!DOCTYPE tp:taxon-treatment
  PUBLIC "-//TaxonX//DTD Taxonomic Treatment Publishing DTD v0 20100105//EN" "tax-treatment-NSO.dtd">
<tp:taxon-treatment xmlns:tp="http://www.plazi.org/taxpub"><tp:treatment-meta><kwd-group><label>Taxon classification</label><kwd>
                <named-content content-type="kingdom">Fungi</named-content>
              </kwd><kwd>
                <named-content content-type="order">Diaporthales</named-content>
              </kwd><kwd>
                <named-content content-type="family">Cytosporaceae</named-content>
              </kwd></kwd-group><mixed-citation publication-type="journal"><person-group><name><surname>Ilyukhin</surname><given-names>Evgeny</given-names></name><name><surname>Chen</surname><given-names>Yanpeng</given-names></name><name><surname>Markovskaja</surname><given-names>Svetlana</given-names></name><name><surname>Shami</surname><given-names>Ashwag</given-names></name><name><surname>Maharachchikumbura</surname><given-names>Sajeewa S. N.</given-names></name></person-group><article-title>﻿Comprehensive genome analysis of two <italic><tp:taxon-name><tp:taxon-name-part taxon-name-part-type="genus" reg="Cytospora">Cytospora</tp:taxon-name-part></tp:taxon-name></italic> (<tp:taxon-name><tp:taxon-name-part taxon-name-part-type="family">Cytosporaceae</tp:taxon-name-part></tp:taxon-name>, <tp:taxon-name><tp:taxon-name-part taxon-name-part-type="order">Diaporthales</tp:taxon-name-part></tp:taxon-name>) species associated with canker disease of spruce: <italic><tp:taxon-name><tp:taxon-name-part taxon-name-part-type="genus" reg="Cytospora">C.</tp:taxon-name-part><tp:taxon-name-part taxon-name-part-type="species" reg="piceae">piceae</tp:taxon-name-part></tp:taxon-name></italic> and <italic><tp:taxon-name><tp:taxon-name-part taxon-name-part-type="genus" reg="Cytospora">C.</tp:taxon-name-part><tp:taxon-name-part taxon-name-part-type="species" reg="piceicola">piceicola</tp:taxon-name-part></tp:taxon-name></italic> sp. nov.</article-title><source>MycoKeys</source><day>05</day><month>05</month><year>2025</year><volume>117</volume><fpage>89</fpage><lpage>119</lpage><pub-id pub-id-type="doi">10.3897/mycokeys.117.145445</pub-id></mixed-citation></tp:treatment-meta><tp:nomenclature><label>﻿</label><tp:taxon-name>
              <object-id xmlns:xlink="http://www.w3.org/1999/xlink" content-type="arpha" xlink:type="simple">87A01DB9-CFFB-52D3-9480-4B8930E38F4E</object-id>
              <tp:taxon-name-part taxon-name-part-type="genus" reg="Cytospora">Cytospora</tp:taxon-name-part>
              <tp:taxon-name-part taxon-name-part-type="species" reg="piceae">piceae</tp:taxon-name-part>
            </tp:taxon-name><tp:taxon-authority>X.L. Fan, in Pan, Zhu, Tian, Alvarez &amp; Fan, Phytotaxa 383(2): 188 (2018)</tp:taxon-authority><xref ref-type="fig" rid="F3">Fig. 3</xref></tp:nomenclature><tp:treatment-sec sec-type="description" id="SECID0EVKBM"><title>Description.</title><p><bold><italic>Sexual morph</italic></bold>: not observed. <bold><italic>Asexual morph</italic>: <italic>Conidiomata</italic></bold> pycnidial, immersed in bark, erumpent, ostiolated, with multiple irregularly arranged circular or ovoid locules, 1,050–1,400 μm in diam. Conceptacle absent, ostiole conspicuous, circular, dark gray, at the same level as the disc. <bold><italic>Conidiophores</italic></bold> semimacronematous, hyaline, filamentous, mainly unbranched or branched at base, elongated, smooth, thin-walled, (16.0–)17.7–22.2(–23.5) μm. <bold><italic>Conidiogenous cells</italic></bold> enteroblastic, polyphialidic. <bold><italic>Conidia</italic></bold> abundant, single, hyaline, aseptate, curved, allantoid, thin-walled (5.0–)5.4–6.1(–6.5) × (1.0–)1.2–1.5 μm.</p><fig id="F3" position="float" orientation="portrait"><object-id xmlns:xlink="http://www.w3.org/1999/xlink" content-type="doi" xlink:type="simple">10.3897/mycokeys.117.145445.figure3</object-id><object-id xmlns:xlink="http://www.w3.org/1999/xlink" content-type="arpha" xlink:type="simple">E09084C1-B170-52F0-A4E4-10FAE0B1DB4A</object-id><label>Figure 3.</label><caption><p>Asexual morph of <italic><tp:taxon-name><tp:taxon-name-part taxon-name-part-type="genus" reg="Cytospora">Cytospora</tp:taxon-name-part><tp:taxon-name-part taxon-name-part-type="species" reg="piceae">piceae</tp:taxon-name-part></tp:taxon-name></italic><bold>A</bold> habit of conidiomata on twig of <italic><tp:taxon-name><tp:taxon-name-part taxon-name-part-type="genus" reg="Picea">P.</tp:taxon-name-part><tp:taxon-name-part taxon-name-part-type="species" reg="glauca">glauca</tp:taxon-name-part></tp:taxon-name></italic><bold>B</bold> transverse section of conidioma <bold>C</bold> conidiophores and conidiogenous cells <bold>D</bold> conidia <bold>E</bold> adverse and reverse view of seven-day-old culture on <abbrev xmlns:xlink="http://www.w3.org/1999/xlink" xlink:title="malt extract agar" id="ABBRID0EWMBM" xlink:type="simple">MEA</abbrev>. Scale bars: 1 mm (<bold>A, B</bold>); 5 μm (<bold>C, D</bold>).</p></caption><graphic xmlns:xlink="http://www.w3.org/1999/xlink" xlink:href="mycokeys-117-089-g003.jpg" position="float" orientation="portrait" xlink:type="simple" id="oo_1322558.jpg"><uri content-type="original_file" xlink:type="simple">https://binary.pensoft.net/fig/1322558</uri></graphic></fig></tp:treatment-sec><tp:treatment-sec sec-type="description" id="SECID0EDNBM"><title>Culture characteristics.</title><p><italic>Colonies</italic> on <abbrev xmlns:xlink="http://www.w3.org/1999/xlink" xlink:title="malt extract agar" id="ABBRID0ELNBM" xlink:type="simple">MEA</abbrev> initially white, becoming beige with dense aerial mycelium, slow-growing (17 mm in diameter) after 7 days of incubation. <italic>Hyphae</italic> hyaline, smooth, branched, and septate.</p></tp:treatment-sec><tp:treatment-sec sec-type="material" id="SECID0ERNBM"><title>Material examined.</title><p>Canada • Ontario, Lincoln, <named-content xmlns:xlink="http://www.w3.org/1999/xlink" content-type="dwc:verbatimCoordinates" xlink:type="simple"><named-content content-type="geo-json" specific-use="{&#34;type&#34;:&#34;Point&#34;,&#34;coordinates&#34;:[-79.321528,43.110611]}" id="NCID0E1NBM" xlink:type="simple">43°06'38.2"N, 79°19'17.5"W</named-content></named-content>, branches of <italic><tp:taxon-name><tp:taxon-name-part taxon-name-part-type="genus" reg="Picea">Picea</tp:taxon-name-part><tp:taxon-name-part taxon-name-part-type="species" reg="glauca">glauca</tp:taxon-name-part></tp:taxon-name></italic> (Moench) Voss, pycnidia (conidiomata) formed on cankered branches and twigs, April 2020, E. Ilyukhin (<abbrev xmlns:xlink="http://www.w3.org/1999/xlink" xlink:title="Herbarium of the Nature Research Centre" id="ABBRID0EKOBM" xlink:type="simple">BILAS</abbrev> 51883, <named-content xmlns:xlink="http://www.w3.org/1999/xlink" content-type="dwc:institutional_code" xlink:title="Institute of Botany, Vilnius, Lithuania, the Canadian National Mycological Herbarium" xlink:href="http://grbio.org/institution/canadian-national-mycological-herbarium" xlink:type="simple">DAOM</named-content> 985023, <named-content xmlns:xlink="http://www.w3.org/1999/xlink" content-type="dwc:institutional_code" xlink:title="Canadian Collection of Fungal Cultures" xlink:href="http://grbio.org/institution/canadian-collection-fungal-cultures" xlink:type="simple">DAOMC</named-content> 256987).</p></tp:treatment-sec><tp:treatment-sec sec-type="notes" id="SECID0EWOBM"><title>Notes.</title><p>Morphologically, two isolates of <italic><tp:taxon-name><tp:taxon-name-part taxon-name-part-type="genus" reg="Cytospora">C.</tp:taxon-name-part><tp:taxon-name-part taxon-name-part-type="species" reg="piceae">piceae</tp:taxon-name-part></tp:taxon-name></italic> are very similar, but EI-19(A) has slightly longer conidiophores and conidia than CFCC 52841. Originally, <italic><tp:taxon-name><tp:taxon-name-part taxon-name-part-type="genus" reg="Cytospora">C.</tp:taxon-name-part><tp:taxon-name-part taxon-name-part-type="species" reg="piceae">piceae</tp:taxon-name-part></tp:taxon-name></italic> was described as a pathogen associated with the canker disease of <italic><tp:taxon-name><tp:taxon-name-part taxon-name-part-type="genus" reg="Picea">Picea</tp:taxon-name-part><tp:taxon-name-part taxon-name-part-type="species" reg="crassifolia">crassifolia</tp:taxon-name-part></tp:taxon-name></italic> in China (<xref ref-type="bibr" rid="B69">Pan et al. 2018</xref>). But the species was isolated from different hosts (including non-conifers) in other parts of Canada based on <abbrev xmlns:xlink="http://www.w3.org/1999/xlink" xlink:title="internal transcribed spacer" id="ABBRID0EBQBM" xlink:type="simple">ITS</abbrev> sequence data (<ext-link xmlns:xlink="http://www.w3.org/1999/xlink" xlink:href="ON352565" ext-link-type="gen" xlink:type="simple">ON352565</ext-link>, <ext-link xmlns:xlink="http://www.w3.org/1999/xlink" xlink:href="PQ671332" ext-link-type="gen" xlink:type="simple">PQ671332</ext-link>, <ext-link xmlns:xlink="http://www.w3.org/1999/xlink" xlink:href="PQ671333" ext-link-type="gen" xlink:type="simple">PQ671333</ext-link>, <ext-link xmlns:xlink="http://www.w3.org/1999/xlink" xlink:href="PQ666762" ext-link-type="gen" xlink:type="simple">PQ666762</ext-link>) available in GenBank.</p></tp:treatment-sec><ref-list><ref id="B69"><mixed-citation xmlns:xlink="http://www.w3.org/1999/xlink" xlink:type="simple"><person-group><name name-style="western"><surname>Pan</surname><given-names>M</given-names></name><name name-style="western"><surname>Zhu</surname><given-names>HY</given-names></name><name name-style="western"><surname>Tian</surname><given-names>CM</given-names></name><name name-style="western"><surname>Alvarez</surname><given-names>LV</given-names></name><name name-style="western"><surname>Fan</surname><given-names>XL</given-names></name></person-group> (<year>2018</year>) <article-title><italic><tp:taxon-name><tp:taxon-name-part taxon-name-part-type="genus">Cytospora</tp:taxon-name-part><tp:taxon-name-part taxon-name-part-type="species">piceae</tp:taxon-name-part></tp:taxon-name></italic> sp. nov. associated with canker disease of <italic><tp:taxon-name><tp:taxon-name-part taxon-name-part-type="genus">Picea</tp:taxon-name-part><tp:taxon-name-part taxon-name-part-type="species">crassifolia</tp:taxon-name-part></tp:taxon-name></italic> in China.</article-title><source>Phytotaxa</source><volume>383</volume>: <fpage>181</fpage>–<lpage>196</lpage>. <ext-link xlink:href="10.11646/phytotaxa.383.2.4" ext-link-type="doi" xlink:type="simple">https://doi.org/10.11646/phytotaxa.383.2.4</ext-link></mixed-citation></ref></ref-list></tp:taxon-treatment>
