# Supplementary material for: ﻿Comprehensive genome analysis of two Cytospora (Cytosporaceae, Diaporthales) species associated with canker disease of spruce: C.piceae and C.piceicola sp. nov
Source: MycoKeys. 2025 May 5;117:89–119. doi: 10.3897/mycokeys.117.145445 (PMC12070060; doi:10.3897/mycokeys.117.145445)
Supplement: XML Treatment for Cytospora piceicola [file mycokeys.117.145445-treatment2.xml]

<!DOCTYPE tp:taxon-treatment
  PUBLIC "-//TaxonX//DTD Taxonomic Treatment Publishing DTD v0 20100105//EN" "tax-treatment-NSO.dtd">
<tp:taxon-treatment xmlns:tp="http://www.plazi.org/taxpub"><tp:treatment-meta><kwd-group><label>Taxon classification</label><kwd>
                <named-content content-type="kingdom">Fungi</named-content>
              </kwd><kwd>
                <named-content content-type="order">Diaporthales</named-content>
              </kwd><kwd>
                <named-content content-type="family">Cytosporaceae</named-content>
              </kwd></kwd-group><mixed-citation publication-type="journal"><person-group><name><surname>Ilyukhin</surname><given-names>Evgeny</given-names></name><name><surname>Chen</surname><given-names>Yanpeng</given-names></name><name><surname>Markovskaja</surname><given-names>Svetlana</given-names></name><name><surname>Shami</surname><given-names>Ashwag</given-names></name><name><surname>Maharachchikumbura</surname><given-names>Sajeewa S. N.</given-names></name></person-group><article-title>﻿Comprehensive genome analysis of two <italic><tp:taxon-name><tp:taxon-name-part taxon-name-part-type="genus" reg="Cytospora">Cytospora</tp:taxon-name-part></tp:taxon-name></italic> (<tp:taxon-name><tp:taxon-name-part taxon-name-part-type="family">Cytosporaceae</tp:taxon-name-part></tp:taxon-name>, <tp:taxon-name><tp:taxon-name-part taxon-name-part-type="order">Diaporthales</tp:taxon-name-part></tp:taxon-name>) species associated with canker disease of spruce: <italic><tp:taxon-name><tp:taxon-name-part taxon-name-part-type="genus" reg="Cytospora">C.</tp:taxon-name-part><tp:taxon-name-part taxon-name-part-type="species" reg="piceae">piceae</tp:taxon-name-part></tp:taxon-name></italic> and <italic><tp:taxon-name><tp:taxon-name-part taxon-name-part-type="genus" reg="Cytospora">C.</tp:taxon-name-part><tp:taxon-name-part taxon-name-part-type="species" reg="piceicola">piceicola</tp:taxon-name-part></tp:taxon-name></italic> sp. nov.</article-title><source>MycoKeys</source><day>05</day><month>05</month><year>2025</year><volume>117</volume><fpage>89</fpage><lpage>119</lpage><pub-id pub-id-type="doi">10.3897/mycokeys.117.145445</pub-id></mixed-citation></tp:treatment-meta><tp:nomenclature><label>﻿</label><tp:taxon-name>
              <object-id xmlns:xlink="http://www.w3.org/1999/xlink" content-type="arpha" xlink:type="simple">0E5E70CD-2F46-56B6-8837-A111A55E8EFB</object-id>
              <tp:taxon-name-part taxon-name-part-type="genus" reg="Cytospora">Cytospora</tp:taxon-name-part>
              <tp:taxon-name-part taxon-name-part-type="species" reg="piceicola">piceicola</tp:taxon-name-part>
              <object-id xmlns:xlink="http://www.w3.org/1999/xlink" content-type="mycobank" xlink:type="simple">856480</object-id>
            </tp:taxon-name><tp:taxon-authority>Ilyukhin &amp; Markovsk.</tp:taxon-authority><tp:taxon-status xmlns:xlink="http://www.w3.org/1999/xlink" xlink:type="simple">sp. nov.</tp:taxon-status><xref ref-type="fig" rid="F4">Fig. 4</xref></tp:nomenclature><tp:treatment-sec sec-type="etymology" id="SECID0EHSBM"><title>Etymology.</title><p>The name refers to the host genus, <italic><tp:taxon-name><tp:taxon-name-part taxon-name-part-type="genus" reg="Picea">Picea</tp:taxon-name-part></tp:taxon-name></italic>, from which the fungus was first isolated.</p><fig id="F4" position="float" orientation="portrait"><object-id xmlns:xlink="http://www.w3.org/1999/xlink" content-type="doi" xlink:type="simple">10.3897/mycokeys.117.145445.figure4</object-id><object-id xmlns:xlink="http://www.w3.org/1999/xlink" content-type="arpha" xlink:type="simple">61E7D57C-BA44-5AB3-B66B-6B3BEA1286F1</object-id><label>Figure 4.</label><caption><p>Asexual morph of <italic><tp:taxon-name><tp:taxon-name-part taxon-name-part-type="genus" reg="Cytospora">C.</tp:taxon-name-part><tp:taxon-name-part taxon-name-part-type="species" reg="piceicola">piceicola</tp:taxon-name-part></tp:taxon-name></italic><bold>A</bold> isolation source (cankered branches of <italic><tp:taxon-name><tp:taxon-name-part taxon-name-part-type="genus" reg="Picea">P.</tp:taxon-name-part><tp:taxon-name-part taxon-name-part-type="species" reg="glauca">glauca</tp:taxon-name-part></tp:taxon-name></italic>) <bold>B</bold> adverse and reverse view of seven-day-old culture on <abbrev xmlns:xlink="http://www.w3.org/1999/xlink" xlink:title="malt extract agar" id="ABBRID0EWTBM" xlink:type="simple">MEA</abbrev><bold>C</bold> pycnidia (with locules) on the surface of the colony after 25 days of incubation <bold>D</bold> conidiogenous cells <bold>E</bold> conidia. Scale bars: 1 mm (<bold>C</bold>); 5 μm (<bold>D, E</bold>).</p></caption><graphic xmlns:xlink="http://www.w3.org/1999/xlink" xlink:href="mycokeys-117-089-g004.jpg" position="float" orientation="portrait" xlink:type="simple" id="oo_1322559.jpg"><uri content-type="original_file" xlink:type="simple">https://binary.pensoft.net/fig/1322559</uri></graphic></fig></tp:treatment-sec><tp:treatment-sec sec-type="Holotype" id="SECID0EJUBM"><title>Holotype.</title><p>Canada • Ontario, Lincoln, <named-content xmlns:xlink="http://www.w3.org/1999/xlink" content-type="dwc:verbatimCoordinates" xlink:type="simple"><named-content content-type="geo-json" specific-use="{&#34;type&#34;:&#34;Point&#34;,&#34;coordinates&#34;:[-79.320944,43.110833]}" id="NCID0ESUBM" xlink:type="simple">43°06'39.0"N, 79°19'15.4"W</named-content></named-content>, isolated from cankered wood (branches) of <italic><tp:taxon-name><tp:taxon-name-part taxon-name-part-type="genus" reg="Picea">Picea</tp:taxon-name-part><tp:taxon-name-part taxon-name-part-type="species" reg="glauca">glauca</tp:taxon-name-part></tp:taxon-name></italic>, April 2020, E. Ilyukhin (holotype <abbrev xmlns:xlink="http://www.w3.org/1999/xlink" xlink:title="Herbarium of the Nature Research Centre" id="ABBRID0ECVBM" xlink:type="simple">BILAS</abbrev> 51884, ex-holotype living culture <abbrev xmlns:xlink="http://www.w3.org/1999/xlink" xlink:title="Herbarium of the Nature Research Centre" id="ABBRID0EGVBM" xlink:type="simple">BILAS</abbrev> 51886=EI-20, isotype <named-content xmlns:xlink="http://www.w3.org/1999/xlink" content-type="dwc:institutional_code" xlink:title="Institute of Botany, Vilnius, Lithuania, the Canadian National Mycological Herbarium" xlink:href="http://grbio.org/institution/canadian-national-mycological-herbarium" xlink:type="simple">DAOM</named-content> 985024, <named-content xmlns:xlink="http://www.w3.org/1999/xlink" content-type="dwc:institutional_code" xlink:title="Canadian Collection of Fungal Cultures" xlink:href="http://grbio.org/institution/canadian-collection-fungal-cultures" xlink:type="simple">DAOMC</named-content> 256985).</p></tp:treatment-sec><tp:treatment-sec sec-type="description" id="SECID0ESVBM"><title>Description.</title><p><bold><italic>Sexual morph</italic></bold>: not observed in culture. <bold><italic>Asexual morph</italic>: <italic>Conidiomata</italic></bold> appearing after 25 days of incubation on <abbrev xmlns:xlink="http://www.w3.org/1999/xlink" xlink:title="malt extract agar" id="ABBRID0ECWBM" xlink:type="simple">MEA</abbrev>, rare, pycnidial, solitary, globose to subglobose, dark grey to black when dry, with few ovoid locules, (610–)824–1071(–1380) μm diam. <bold><italic>Conidiophores</italic></bold> micronematous, hyaline, smooth-walled, reduced to unbranched conidiogenous cells. <bold><italic>Conidiogenous cells</italic></bold> enteroblastic, phialidic, lageniform, or ampulliform (7.5–)8.8–10.6(–13.0) × (1.0–)1.3–1.7(–2.0) μm. <bold><italic>Conidia</italic></bold> abundant, relatively small, single, hyaline, aseptate, slightly curved, allantoid, thin-walled (3.5–)3.8–4.9(–5.5) × (1.0–)0.8–1.3(–1.5) μm.</p></tp:treatment-sec><tp:treatment-sec sec-type="description" id="SECID0EPWBM"><title>Culture characteristics.</title><p><italic>Colonies</italic> on <abbrev xmlns:xlink="http://www.w3.org/1999/xlink" xlink:title="malt extract agar" id="ABBRID0EXWBM" xlink:type="simple">MEA</abbrev> white to light brown with short aerial mycelium tufts in the center, becoming darker with age, relatively slow-growing (28 mm in diameter) after 7 days of incubation. <italic>Hyphae</italic> hyaline, smooth, branched, and septate.</p></tp:treatment-sec><tp:treatment-sec sec-type="notes" id="SECID0E4WBM"><title>Notes.</title><p>Based on <abbrev xmlns:xlink="http://www.w3.org/1999/xlink" xlink:title="internal transcribed spacer" id="ABBRID0EDXBM" xlink:type="simple">ITS</abbrev> sequence data, <italic><tp:taxon-name><tp:taxon-name-part taxon-name-part-type="genus" reg="Cytospora">C.</tp:taxon-name-part><tp:taxon-name-part taxon-name-part-type="species" reg="piceicola">piceicola</tp:taxon-name-part></tp:taxon-name></italic> is 99% similar to <italic><tp:taxon-name><tp:taxon-name-part taxon-name-part-type="genus" reg="Cytospora">C.</tp:taxon-name-part><tp:taxon-name-part taxon-name-part-type="species" reg="globosa">globosa</tp:taxon-name-part></tp:taxon-name></italic> MFLU:16-2054 (554/559, 3 gaps) and <italic><tp:taxon-name><tp:taxon-name-part taxon-name-part-type="genus" reg="Cytospora">C.</tp:taxon-name-part><tp:taxon-name-part taxon-name-part-type="species" reg="pinastri">pinastri</tp:taxon-name-part></tp:taxon-name></italic> CBS 113.81 (540/545, 0 gaps). But combined multi-gene phylogenetic analysis clearly distinguished <italic><tp:taxon-name><tp:taxon-name-part taxon-name-part-type="genus" reg="Cytospora">C.</tp:taxon-name-part><tp:taxon-name-part taxon-name-part-type="species" reg="piceicola">piceicola</tp:taxon-name-part></tp:taxon-name></italic> from these two species (<abbrev xmlns:xlink="http://www.w3.org/1999/xlink" xlink:title="maximum likelihood" id="ABBRID0ETYBM" xlink:type="simple">ML</abbrev>/BI = 95/-). The new species, <italic><tp:taxon-name><tp:taxon-name-part taxon-name-part-type="genus" reg="Cytospora">C.</tp:taxon-name-part><tp:taxon-name-part taxon-name-part-type="species" reg="piceicola">piceicola</tp:taxon-name-part></tp:taxon-name></italic>, differs from <italic><tp:taxon-name><tp:taxon-name-part taxon-name-part-type="genus" reg="Cytospora">C.</tp:taxon-name-part><tp:taxon-name-part taxon-name-part-type="species" reg="globosa">globosa</tp:taxon-name-part></tp:taxon-name></italic> (4–6.5 × 1–2 µm) and <italic><tp:taxon-name><tp:taxon-name-part taxon-name-part-type="genus" reg="Cytospora">C.</tp:taxon-name-part><tp:taxon-name-part taxon-name-part-type="species" reg="pinastri">pinastri</tp:taxon-name-part></tp:taxon-name></italic> (4–7 × 1–1.3 μm) by having shorter conidia and clearly lageniform or ampulliform conidiogenous cells (<xref ref-type="bibr" rid="B30">Hayova and Minter 2013</xref>; <xref ref-type="bibr" rid="B50">Li et al. 2020</xref>). The culture characteristics cannot be used for species discrimination as they are either unavailable (<italic><tp:taxon-name><tp:taxon-name-part taxon-name-part-type="genus" reg="Cytospora">C.</tp:taxon-name-part><tp:taxon-name-part taxon-name-part-type="species" reg="pinastri">pinastri</tp:taxon-name-part></tp:taxon-name></italic>) or different media has been used (<italic><tp:taxon-name><tp:taxon-name-part taxon-name-part-type="genus" reg="Cytospora">C.</tp:taxon-name-part><tp:taxon-name-part taxon-name-part-type="species" reg="globosa">globosa</tp:taxon-name-part></tp:taxon-name></italic>). Thus, <italic><tp:taxon-name><tp:taxon-name-part taxon-name-part-type="genus" reg="Cytospora">C.</tp:taxon-name-part><tp:taxon-name-part taxon-name-part-type="species" reg="piceicola">piceicola</tp:taxon-name-part></tp:taxon-name></italic> is considered a novel species based on both molecular data and morphological characteristics.</p></tp:treatment-sec><ref-list><ref id="B30"><mixed-citation xmlns:xlink="http://www.w3.org/1999/xlink" xlink:type="simple"><person-group><name name-style="western"><surname>Hayova</surname><given-names>VP</given-names></name><name name-style="western"><surname>Minter</surname><given-names>DW</given-names></name></person-group> (<year>2013</year>) <italic><tp:taxon-name><tp:taxon-name-part taxon-name-part-type="genus">Valsa</tp:taxon-name-part><tp:taxon-name-part taxon-name-part-type="species">friesii</tp:taxon-name-part></tp:taxon-name></italic>. Descriptions of <tp:taxon-name><tp:taxon-name-part taxon-name-part-type="kingdom">Fungi</tp:taxon-name-part></tp:taxon-name> and <tp:taxon-name><tp:taxon-name-part taxon-name-part-type="division">Bacteria</tp:taxon-name-part></tp:taxon-name> 193:1924. <ext-link xlink:href="10.1079/DFB/20123409289" ext-link-type="doi" xlink:type="simple">https://doi.org/10.1079/DFB/20123409289</ext-link></mixed-citation></ref><ref id="B50"><mixed-citation xmlns:xlink="http://www.w3.org/1999/xlink" xlink:type="simple"><person-group><name name-style="western"><surname>Li</surname><given-names>WJ</given-names></name><name name-style="western"><surname>McKenzie</surname><given-names>EHC</given-names></name><name name-style="western"><surname>Liu</surname><given-names>JK</given-names></name><name name-style="western"><surname>Bhat</surname><given-names>DJ</given-names></name><name name-style="western"><surname>Dai</surname><given-names>DQ</given-names></name><name name-style="western"><surname>Camporesi</surname><given-names>E</given-names></name><name name-style="western"><surname>Tian</surname><given-names>Q</given-names></name><name name-style="western"><surname>Maharachchikumbura</surname><given-names>SSN</given-names></name><name name-style="western"><surname>Luo</surname><given-names>ZL</given-names></name><name name-style="western"><surname>Shang</surname><given-names>QL</given-names></name><etal/></person-group> (<year>2020</year>) <article-title>Taxonomy and phylogeny of hyaline-spored <tp:taxon-name><tp:taxon-name-part taxon-name-part-type="class">Coelomycetes</tp:taxon-name-part></tp:taxon-name>.</article-title><source>Fungal Diversity</source><volume>100</volume>: <fpage>279</fpage>–<lpage>801</lpage>. <ext-link xlink:href="10.1007/s13225-020-00440-y" ext-link-type="doi" xlink:type="simple">https://doi.org/10.1007/s13225-020-00440-y</ext-link></mixed-citation></ref></ref-list></tp:taxon-treatment>
