# Supplementary material for: ﻿Comprehensive genome analysis of two Cytospora (Cytosporaceae, Diaporthales) species associated with canker disease of spruce: C.piceae and C.piceicola sp. nov
Source: MycoKeys. 2025 May 5;117:89–119. doi: 10.3897/mycokeys.117.145445 (PMC12070060; doi:10.3897/mycokeys.117.145445)
Supplement: Supplementary material 1 — PHI-base annotated genes identified in C.piceae CFCC52841 [file mycokeys-117-089-s001.xlsx]

## Sheet: C. piceae EI-19(A)
Table S1 - PHI-base annotated genes identified in C. piceae EI-19(A)
Query	PHI-base accession
JALQBB010000019.1.g3259	A0A194W6H1#PHI:10182#Pmk1#105487#Valsa_mali#reduced_virulence
JALQBB010000006.1.g9411	Q9UWF0#PHI:2108#CAM#318829#Magnaporthe_oryzae#reduced_virulence_loss_of_pathogenicity
JALQBB010000001.1.g285	Q00580#PHI:49_PHI:770#CPG1_CPG2#5116#Cryphonectria_parasitica#reduced_virulence_unaffected_pathogenicity
JALQBB010000001.1.g285	O13315#PHI:83_PHI:123423#MAGB_MAGB_(MGG_00365)#318829#Magnaporthe_oryzae#reduced_virulence
JALQBB010000019.1.g3259	Q9UW09#PHI:170#CMK1#5462#Colletotrichum_lagenaria#loss_of_pathogenicity
JALQBB010000019.1.g3259	L2GIQ8#PHI:123866#MK1_(CGGC5_15219)#690256#Colletotrichum_fructicola#reduced_virulence
JALQBB010000019.1.g3259	H1VA10#PHI:6622#ChMK1#80884#Colletotrichum_higginsianum#loss_of_pathogenicity
JALQBB010000001.1.g285	Q96VA7#PHI:251#FGA1#5507#Fusarium_oxysporum#reduced_virulence
JALQBB010000001.1.g285	I1RNF9#PHI:1012#GzGPA1#5518#Fusarium_graminearum#unaffected_pathogenicity
JALQBB010000019.1.g3259	G4N0Z0#PHI:2163#PMK1#318829#Magnaporthe_oryzae#reduced_virulence
JALQBB010000019.1.g3259	I1RQN9#PHI:309_PHI:3517_PHI:1189_PHI:4245_PHI:5479#MAP1_(related:_GPMK1)#5518#Fusarium_graminearum#loss_of_pathogenicity_reduced_virulence
JALQBB010000001.1.g285	O42784#PHI:173#CTG1#5466#Colletotrichum_trifolii#loss_of_pathogenicity
JALQBB010000001.1.g285	B2Z3E2#PHI:2413#Cgg1#31870#Colletotrichum_graminicola#reduced_virulence
JALQBB010000019.1.g3259	Q92246#PHI:56_PHI:690#PMK1#318829#Magnaporthe_oryzae#loss_of_pathogenicity
JALQBB010000019.1.g3259	Q9HGU2#PHI:215_PHI:2285_PHI:2827_PHI:6315_PHI:7240_PHI:12112#FMK1_Fmk1#5507#Fusarium_oxysporum#loss_of_pathogenicity_unaffected_pathogenicity_reduced_virulence
JALQBB010000019.1.g3259	A0A0C4DHU3#PHI:10249#Fmk1_(FOXG_08140)#5507#Fusarium_oxysporum#reduced_virulence
JALQBB010000019.1.g3259	G2XH29#PHI:124306#Kss1_(VDAG_09461)#27337#Verticillium_dahliae#reduced_virulence
JALQBB010000001.1.g285	Q875J4#PHI:385#TgaA#29875#Trichoderma_virens#reduced_virulence
JALQBB010000019.1.g3259	Q7ZA49#PHI:2330#Lf_pmk1#93591#Lecanicillium_fungicola#unaffected_pathogenicity
JALQBB010000019.1.g3259	A0A063C6H4#PHI:9480#UvPmk1_(KDB_16903.1)#1159556#Ustilaginoidea_virens#reduced_virulence
JALQBB010000001.1.g889	A0A4T0VYD8#PHI:123892#Atg8#80884#Colletotrichum_higginsianum#unaffected_pathogenicity
JALQBB010000019.1.g3259	E9EWV4#PHI:5426#Mero-Fus3#568076#Metarhizium_robertsii#reduced_virulence
JALQBB010000019.1.g3259	E9DS25#PHI:3889#MaMk1#92637#Metarhizium_acridum#loss_of_pathogenicity
JALQBB010000019.1.g3259	Q5EKM7#PHI:483#VMK1#27337#Verticillium_dahliae#loss_of_pathogenicity_reduced_virulence
JALQBB010000019.1.g3290	Q4HTT1#PHI:1468#GzCCAAT008#5518#Fusarium_graminearum#unaffected_pathogenicity
JALQBB010000002.1.g3920	Q4ICG5#PHI:9145#FgAP2mu_(FGSG_05093)#5518#Fusarium_graminearum#reduced_virulence
JALQBB010000023.1.g4542	A0A194VXX9#PHI:124073#CreA_(KUI69101.1)#105487#Valsa_mali#reduced_virulence
JALQBB010000019.1.g3259	Q8PHQ1#PHI:4028#SsuA#346#Xanthomonas_citri#reduced_virulence
JALQBB010000019.1.g3259	Q7Z8D0#PHI:2346#Bbmpk1#176275#Beauveria_bassiana#loss_of_pathogenicity
JALQBB010000019.1.g3259	Q96VL1#PHI:245#CPMK1#5111#Claviceps_purpurea#loss_of_pathogenicity
JALQBB010000001.1.g285	Q9HEP9#PHI:203#BCG1#40559#Botrytis_cinerea#reduced_virulence
JALQBB010000001.1.g889	H9B3V9#PHI:3669#VdATG8#27337#Verticillium_dahliae#unaffected_pathogenicity
JALQBB010000002.1.g3920	A0A0D2XX76#PHI:123665#Nap-2sigma_(FOXG_08592)#5507#Fusarium_oxysporum#reduced_virulence
JALQBB010000012.1.g1785	A0A194WD53#PHI:11524#VM1G_09934_(VmSNF1)#105487#Valsa_mali#reduced_virulence
JALQBB010000001.1.g945	I1S287#PHI:11988#FgRab1_(FGSG_10873)#5518#Fusarium_graminearum#reduced_virulence
JALQBB010000004.1.g6916	A0A194VWI2#PHI:10296#Gvm3_(VM1G_04248)#105487#Valsa_mali#reduced_virulence
JALQBB010000001.1.g285	D2X3B5#PHI:2414#AaGa1#5599#Alternaria_alternata#unaffected_pathogenicity
JALQBB010000001.1.g285	O74227#PHI:4237#CGA1#5016#Bipolaris_maydis#unaffected_pathogenicity
JALQBB010000027.1.g5113	A0A0J9UPD6#PHI:123664#Nap-2micron_(_FOXG_04448)#5507#Fusarium_oxysporum#reduced_virulence
JALQBB010000023.1.g4629	G2XG03#PHI:5536#VdHog1#27337#Verticillium_dahliae#reduced_virulence
JALQBB010000012.1.g1767	A0A194WD70#PHI:10295#Gvm2_(VM1G_09956)#105487#Valsa_mali#reduced_virulence
JALQBB010000003.1.g5790	T0LLS6#PHI:6703#CgRhoB#474922#Colletotrichum_gloeosporioides#reduced_virulence
JALQBB010000001.1.g889	A0A063BP02#PHI:10657#UvAtg8#1159556#Ustilaginoidea_virens#reduced_virulence
JALQBB010000001.1.g896	I1S1V9#PHI:1604#GzOB045#5518#Fusarium_graminearum#unaffected_pathogenicity
JALQBB010000013.1.g2116	A0A1S6JYV9#PHI:7447#CpSlt2#5116#Cryphonectria_parasitica#reduced_virulence
JALQBB010000019.1.g3259	M3AVQ5#PHI:8001#Fus3#1873960#Pseudocercospora_fijiensis#reduced_virulence
JALQBB010000010.1.g1282	A0A2H3GEQ4#PHI:123219#FgErv14_(FGSG_01398)#5518#Fusarium_graminearum#reduced_virulence
JALQBB010000001.1.g738	A0A0D2Y922#PHI:124013#ARP3#5507#Fusarium_oxysporum#unaffected_pathogenicity
JALQBB010000019.1.g3259	Q29YB0#PHI:2438#MgFus3#1047171#Zymoseptoria_tritici#loss_of_pathogenicity
JALQBB010000002.1.g3541	A0A1L2DC29#PHI:11603#VmGlu2#105487#Valsa_mali#reduced_virulence_increased_virulence_(hypervirulence)
JALQBB010000004.1.g7420	I1RMT4#PHI:5729_PHI:124159#ScOrtholog_PPG1_Ppg1#5518#Fusarium_graminearum#reduced_virulence
JALQBB010000004.1.g6916	G4MW64#PHI:9033#MoMagA_(MGG_01818)#318829#Magnaporthe_oryzae#unaffected_pathogenicity
JALQBB010000010.1.g1282	G4MYQ8#PHI:123965#Erv14_(MGG_08132)#318829#Magnaporthe_oryzae#loss_of_pathogenicity_reduced_virulence
JALQBB010000014.1.g2320	G4MU71#PHI:11143#MGG_04830_(MoVps26)#318829#Magnaporthe_oryzae#reduced_virulence
JALQBB010000009.1.g10810	G4NH08#PHI:7117#MoGSK1#318829#Magnaporthe_oryzae#loss_of_pathogenicity
JALQBB010000004.1.g6916	O13314#PHI:82#MAGA#318829#Magnaporthe_oryzae#unaffected_pathogenicity
JALQBB010000013.1.g2116	Q8X125#PHI:263#MAF1#5462#Colletotrichum_lagenaria#reduced_virulence
JALQBB010000026.1.g4998	G4MWX1#PHI:7134#MoRab5B#318829#Magnaporthe_oryzae#reduced_virulence
JALQBB010000009.1.g10810	I1RT36#PHI:1200_PHI:4587#(Gsk3)_Fgk3#5518#Fusarium_graminearum#reduced_virulence_loss_of_pathogenicity
JALQBB010000004.1.g6934	N4VQQ5#PHI:3280#CoRAS1#5465#Colletotrichum_orbiculare#lethal
JALQBB010000023.1.g4629	Q4WSF6#PHI:6084#SakA#746128#Aspergillus_fumigatus#reduced_virulence
JALQBB010000023.1.g4629	B0XR80#PHI:123498#SakA#746128#Aspergillus_fumigatus#increased_virulence_(hypervirulence)
JALQBB010000033.1.g6377	A0A4E9DG31#PHI:123820#AP1sigma_(FGSG_10034)#5518#Fusarium_graminearum#loss_of_pathogenicity
JALQBB010000013.1.g2116	O13352#PHI:113#MPS1#318829#Magnaporthe_oryzae#loss_of_pathogenicity
JALQBB010000018.1.g3058	I1RPQ7#PHI:6411#FgCdc10#5518#Fusarium_graminearum#unaffected_pathogenicity
JALQBB010000013.1.g1977	Q4WQK8#PHI:6111#CpcB#746128#Aspergillus_fumigatus#reduced_virulence
JALQBB010000013.1.g1977	B0Y4S0#PHI:4677#AfcpcB#746128#Aspergillus_fumigatus#reduced_virulence
JALQBB010000004.1.g6916	Q65YU2#PHI:395#FGA2#5507#Fusarium_oxysporum#loss_of_pathogenicity
JALQBB010000002.1.g3620	I1RS24#PHI:1584#GzOB024#5518#Fusarium_graminearum#unaffected_pathogenicity
JALQBB010000013.1.g2116	X0JB59#PHI:4679#FoSlt2#5507#Fusarium_oxysporum#reduced_virulence
JALQBB010000004.1.g6916	I1RYZ7#PHI:1013#GzGPA2#5518#Fusarium_graminearum#reduced_virulence
JALQBB010000021.1.g4335	G5EH19#PHI:780_PHI:787_PHI:808_PHI:2054#MGG_02731_Rac1#318829#Magnaporthe_oryzae#loss_of_pathogenicity_reduced_virulence
JALQBB010000021.1.g4335	V6RR76#PHI:3831#Fgrac1#5518#Fusarium_graminearum#reduced_virulence
JALQBB010000013.1.g2116	Q8TG19#PHI:266#MGV1#5518#Fusarium_graminearum#reduced_virulence_loss_of_pathogenicity
JALQBB010000013.1.g2116	I1S0S6#PHI:1196#(Mgv1)#5518#Fusarium_graminearum#reduced_virulence
JALQBB010000021.1.g4335	A0JC80#PHI:3623#RacA#35717#Epichloe_festucae#increased_virulence_(hypervirulence)
JALQBB010000003.1.g5853	Q4WKG5#PHI:2530#TUB1#746128#Aspergillus_fumigatus#lethal_loss_of_pathogenicity
JALQBB010000003.1.g5799	I1RCU4#PHI:123069#FgPMA1_(FGSG_01425)#5518#Fusarium_graminearum#reduced_virulence
JALQBB010000013.1.g2116	E9ESS9#PHI:5428#Mero-Slt2#568076#Metarhizium_robertsii#loss_of_pathogenicity
JALQBB010000008.1.g10240	G4NJI5#PHI:10425#PoMet3_(MGG_15027)#318829#Magnaporthe_oryzae#reduced_virulence
JALQBB010000013.1.g2116	Q000T6#PHI:1032#Bmp3#40559#Botrytis_cinerea#reduced_virulence
JALQBB010000013.1.g2116	A0A384JS06#PHI:8456_PHI:11612#BcBmp3_Bmp3#40559#Botrytis_cinerea#reduced_virulence
JALQBB010000013.1.g2116	A7EJF2#PHI:123162#SsSmk3_(SS1G_05445)#5180#Sclerotinia_sclerotiorum#reduced_virulence
JALQBB010000006.1.g9390	G4MNE6#PHI:2109#CNB#318829#Magnaporthe_oryzae#reduced_virulence_loss_of_pathogenicity
JALQBB010000001.1.g144	A0A0D2XZG3#PHI:9745#FolVPS21_(FOXG_09392)#5507#Fusarium_oxysporum#reduced_virulence
JALQBB010000017.1.g2864	A0A0N9DQW5#PHI:10255#VmXyl1#105487#Valsa_mali#reduced_virulence
JALQBB010000037.1.g6745	A0A0E0SID1#PHI:11601#Sah1_(FGSG_05615)#5518#Fusarium_graminearum#reduced_virulence
JALQBB010000009.1.g10631	A0A194W6B7#PHI:124231#VM1G_06867#105487#Valsa_mali#reduced_virulence
JALQBB010000018.1.g3003	A0A8J5U4R2#PHI:124012#ARC18#5507#Fusarium_oxysporum#reduced_virulence
JALQBB010000002.1.g3964	Q96VL3#PHI:339#CLPT1#290576#Colletotrichum_lindemuthianum#reduced_virulence
JALQBB010000006.1.g9390	A0A0D2XC66#PHI:10879#Cnb1_(XP_018234243)#5507#Fusarium_oxysporum#reduced_virulence
JALQBB010000021.1.g4335	G2YY48#PHI:6950#Bcrac#40559#Botrytis_cinerea#loss_of_pathogenicity
JALQBB010000014.1.g2360	G4NCL5#PHI:877#MGG_00383#318829#Magnaporthe_oryzae#reduced_virulence
JALQBB010000001.1.g144	G4N8I6#PHI:7133#MoRab5A#318829#Magnaporthe_oryzae#reduced_virulence
JALQBB010000010.1.g1183	G4N6P6#PHI:8695#MoImd4_(MGG_03699)#318829#Magnaporthe_oryzae#reduced_virulence
JALQBB010000002.1.g3992	A0A194VW85#PHI:10200#DCL1#105487#Valsa_mali#unaffected_pathogenicity_reduced_virulence
JALQBB010000021.1.g4349	A0A098DGQ1#PHI:6198#SOD1#5518#Fusarium_graminearum#reduced_virulence
JALQBB010000032.1.g6263	G4MYS1#PHI:4736_PHI:11140#MoYpt7_MGG_08144_(MoYpt7)#318829#Magnaporthe_oryzae#loss_of_pathogenicity_reduced_virulence_unaffected_pathogenicity
JALQBB010000005.1.g8269	A0A194VQ92#PHI:10219#FAEA1_(VM1G_01793)#105487#Valsa_mali#reduced_virulence
JALQBB010000006.1.g9383	G4MND3#PHI:7019#MoMyo5#318829#Magnaporthe_oryzae#loss_of_pathogenicity
JALQBB010000001.1.g426	I1RJT0#PHI:8913#FgVPS2_(FGSG_04112)#5518#Fusarium_graminearum#lethal
JALQBB010000006.1.g9202	V6RLW4#PHI:1583#GzOB023#5518#Fusarium_graminearum#unaffected_pathogenicity
JALQBB010000003.1.g5679	I1RA52#PHI:445#NOS1#5518#Fusarium_graminearum#reduced_virulence
JALQBB010000002.1.g3866	V6RQ48#PHI:9142#FgAP2alpha_(FGSG_09735)#5518#Fusarium_graminearum#reduced_virulence
JALQBB010000001.1.g10	A0A559KTE7#PHI:11677#Arl3_(FOXG_4440)#5507#Fusarium_oxysporum#reduced_virulence
JALQBB010000013.1.g1996	P0CT06#PHI:305#ICL1#318829#Magnaporthe_oryzae#reduced_virulence
JALQBB010000002.1.g3831	I1RN31#PHI:1223#FGSG_05393#5518#Fusarium_graminearum#lethal
JALQBB010000050.1.g8670	H1VS96#PHI:124282#URA3_(CH63R_12904)#80884#Colletotrichum_higginsianum#loss_of_pathogenicity
JALQBB010000010.1.g1227	E3Q4H7#PHI:124252#URE1(GLRG_00633.1)#31870#Colletotrichum_graminicola#reduced_virulence
JALQBB010000048.1.g7997	G4N9S6#PHI:9547#Moarf6#318829#Magnaporthe_oryzae#unaffected_pathogenicity
JALQBB010000013.1.g2116	Q1G7H6#PHI:1042#MgSlt2#1047171#Zymoseptoria_tritici#reduced_virulence
JALQBB010000013.1.g2003	Q6GX81#PHI:3988#Cpkk2#5116#Cryphonectria_parasitica#reduced_virulence
JALQBB010000002.1.g4040	G4MTG9#PHI:8734_PHI:9355#MoLeu1_(MGG_01553)_Leu1_(MGG_01553)#318829#Magnaporthe_oryzae#loss_of_pathogenicity_reduced_virulence
JALQBB010000005.1.g8325	A7EXS0#PHI:9519#SsFdh1_(SS1G_10135)#5180#Sclerotinia_sclerotiorum#reduced_virulence
JALQBB010000008.1.g10378	A0A194WAB9#PHI:11042#PKS39_(VM1G_09018)#105487#Valsa_mali#unaffected_pathogenicity
JALQBB010000013.1.g2116	M3AFB7#PHI:8002#Slt2#1873960#Pseudocercospora_fijiensis#reduced_virulence
JALQBB010000002.1.g3464	A0A2L1CF02#PHI:9550#Mocin4#318829#Magnaporthe_oryzae#reduced_virulence
JALQBB010000006.1.g9009	Q4WXL2#PHI:123451#AfgapA_(Afu3G09900)#746128#Aspergillus_fumigatus#increased_virulence_(hypervirulence)
JALQBB010000021.1.g4349	Q96VL0#PHI:769#CPSOD1#5111#Claviceps_purpurea#unaffected_pathogenicity
JALQBB010000004.1.g7290	T0KEV9#PHI:11318#CgEnd3#474922#Colletotrichum_gloeosporioides#reduced_virulence
JALQBB010000024.1.g4680	I1RUR0#PHI:124331#HGG10_(FGSG_07962)#5518#Fusarium_graminearum#reduced_virulence
JALQBB010000001.1.g1001	L2G915#PHI:123847#Vps29#690256#Colletotrichum_fructicola#reduced_virulence
JALQBB010000025.1.g4876	G4MRH1#PHI:7112#MoERR1#318829#Magnaporthe_oryzae#reduced_virulence
JALQBB010000002.1.g4040	I1RYX6#PHI:9357_PHI:123615#Fgleu1_(FGSG_09589)_LEU1_(FGS_09589)#5518#Fusarium_graminearum#loss_of_pathogenicity
JALQBB010000004.1.g7290	P0CT09#PHI:7223#Moend3#318829#Magnaporthe_oryzae#reduced_virulence
JALQBB010000028.1.g5133	G4N9W2#PHI:6607#ARRDC1#318829#Magnaporthe_oryzae#reduced_virulence
JALQBB010000002.1.g4049	I1RE76#PHI:1571#GzOB011#5518#Fusarium_graminearum#unaffected_pathogenicity
JALQBB010000001.1.g1021	G4MTN1#PHI:6348_PHI:8233#MoPmt2_MoPmt2_(MGG_07190)#318829#Magnaporthe_oryzae#reduced_virulence
JALQBB010000005.1.g8534	S0E8I3#PHI:124349#SdhB#5127#Fusarium_fujikuroi#increased_virulence_(hypervirulence)_reduced_virulence
JALQBB010000016.1.g2775	G4MXL4#PHI:123969#ERV46_(MGG_01245)#318829#Magnaporthe_oryzae#unaffected_pathogenicity
JALQBB010000006.1.g9381	G4MND6#PHI:123278_PHI:123753#MoNap1_(MGG_06924)_Nap1#318829#Magnaporthe_oryzae#reduced_virulence
JALQBB010000005.1.g8557	E9EL64#PHI:11522#DNM1_(MAA_00205)#568076#Metarhizium_robertsii#reduced_virulence
JALQBB010000012.1.g1890	E9ESW5#PHI:11492#IlvC_(MAA_03009)#568076#Metarhizium_robertsii#reduced_virulence
JALQBB010000037.1.g6686	G4N4D6#PHI:11141#MGG_05089_(MoVps35)#318829#Magnaporthe_oryzae#reduced_virulence
JALQBB010000004.1.g6971	G4MVA4#PHI:5593#FZC4#318829#Magnaporthe_oryzae#unaffected_pathogenicity
JALQBB010000010.1.g1196	J5K938#PHI:7057#PilA#176275#Beauveria_bassiana#reduced_virulence
JALQBB010000001.1.g1001	I1RD63#PHI:6093#FgVps29#5518#Fusarium_graminearum#reduced_virulence
JALQBB010000008.1.g10271	G4N6T3#PHI:9356#Leu4_(MGG_13485)#318829#Magnaporthe_oryzae#reduced_virulence
JALQBB010000001.1.g146	K3W1P7#PHI:11619#FpHsp104_(FPSE_03525)#101028#Fusarium_pseudograminearum#reduced_virulence
JALQBB010000005.1.g8591	A0A0D2X980#PHI:9590#Pmt4_(FOXG_00440)#5507#Fusarium_oxysporum#reduced_virulence
JALQBB010000005.1.g8557	G4N7U4#PHI:6634_PHI:9301#MoDnm1_Modnm1_(MGG_06361)#318829#Magnaporthe_oryzae#reduced_virulence
JALQBB010000037.1.g6686	A0A7J6IL04#PHI:123833#Vps35#690256#Colletotrichum_fructicola#loss_of_pathogenicity
JALQBB010000004.1.g7407	G4NFW7#PHI:8928#MoSCAD2_(MGG_08690)#318829#Magnaporthe_oryzae#loss_of_pathogenicity
JALQBB010000010.1.g1203	I1R9X6#PHI:8908#FgVPS28_(FGSG_00291)#5518#Fusarium_graminearum#reduced_virulence
JALQBB010000035.1.g6499	W9ZNB6#PHI:123991#YjeF#5507#Fusarium_oxysporum#increased_virulence_(hypervirulence)
JALQBB010000003.1.g5944	G4NC97#PHI:3976#MoIlv6#318829#Magnaporthe_oryzae#loss_of_pathogenicity
JALQBB010000020.1.g4195	I1RFX8#PHI:1574#GzOB014#5518#Fusarium_graminearum#lethal
JALQBB010000050.1.g8670	I1RWM0#PHI:1534_PHI:4513#GzMADS001_FgMcm1#5518#Fusarium_graminearum#unaffected_pathogenicity_reduced_virulence
JALQBB010000057.1.g8828	A0A0E0S1S6#PHI:9097#Fgist1_(FGSG_12578)#5518#Fusarium_graminearum#reduced_virulence
JALQBB010000050.1.g8670	G2WVY4#PHI:6619#VdMcm1#27337#Verticillium_dahliae#reduced_virulence
JALQBB010000001.1.g609	I1RMW9#PHI:4602#FDB2#5518#Fusarium_graminearum#reduced_virulence
JALQBB010000004.1.g6916	Q589C6#PHI:574#BCG3#40559#Botrytis_cinerea#reduced_virulence
JALQBB010000008.1.g10355	I1RWG6#PHI:1187#(Sc_Dbf2/Dbf20)#5518#Fusarium_graminearum#reduced_virulence
JALQBB010000012.1.g1892	G4XVB6#PHI:2299#CHS1#318829#Magnaporthe_oryzae#reduced_virulence
JALQBB010000050.1.g8673	G1XLT2#PHI:4021#AoMls#2813651#Orbilia_oligospora#reduced_virulence
JALQBB010000010.1.g1227	E9F5A9#PHI:9533#Urease_(MAA_07458)#568076#Metarhizium_robertsii#unaffected_pathogenicity
JALQBB010000024.1.g4668	A0A098DSY3#PHI:11784#FgPse1_(FGSG_13254)#5518#Fusarium_graminearum#reduced_virulence
JALQBB010000050.1.g8670	W7LTW0#PHI:3355_PHI:4514#Mads1_Fvmcm1#117187#Fusarium_verticillioides#unaffected_pathogenicity_reduced_virulence
JALQBB010000050.1.g8670	G4NJ14#PHI:2188#MoMCM1#318829#Magnaporthe_oryzae#reduced_virulence_loss_of_pathogenicity
JALQBB010000026.1.g4914	A6ZIB7#PHI:858#NOX1#318829#Magnaporthe_oryzae#loss_of_pathogenicity
JALQBB010000023.1.g4543	G4MSK7#PHI:7149#Moglo3#318829#Magnaporthe_oryzae#reduced_virulence
JALQBB010000006.1.g9272	G4MNG8#PHI:807#MGG_06951#318829#Magnaporthe_oryzae#reduced_virulence
JALQBB010000019.1.g3177	I1RA20#PHI:1244#FGSG_00337#5518#Fusarium_graminearum#unaffected_pathogenicity
JALQBB010000008.1.g10326	I1RWI5#PHI:1590#GzOB030#5518#Fusarium_graminearum#lethal
JALQBB010000004.1.g6971	A0A0J9V944#PHI:123037#CLR1_(FOXG_08626)#5507#Fusarium_oxysporum#increased_virulence_(hypervirulence)
JALQBB010000013.1.g2065	I1S050#PHI:1203_PHI:123410#(Sc_Yck1/2/3)_FgYCK1_(FGRRES_10066)#5518#Fusarium_graminearum#reduced_virulence_loss_of_pathogenicity
JALQBB010000001.1.g312	A0A194VKY8#PHI:10225#FAED2_(VM1G_00901)#105487#Valsa_mali#unaffected_pathogenicity
JALQBB010000035.1.g6495	Q2KEW0#PHI:2160#MoSHO1#318829#Magnaporthe_oryzae#reduced_virulence
JALQBB010000001.1.g955	I1RBC0#PHI:10481#Sey1_(FGSG_00833)#5518#Fusarium_graminearum#reduced_virulence_unaffected_pathogenicity
JALQBB010000007.1.g9611	G4NC35#PHI:9199#MoCKb1_(MGG_00446)#318829#Magnaporthe_oryzae#reduced_virulence_unaffected_pathogenicity
JALQBB010000017.1.g2957	J5JEX5#PHI:3097#Kre2/Mnt1#176275#Beauveria_bassiana#reduced_virulence
JALQBB010000008.1.g10355	G4NJ37#PHI:11083#MoDbf2_(MGG_02757)#318829#Magnaporthe_oryzae#reduced_virulence
JALQBB010000012.1.g1829	G4MZM1#PHI:123966#ERV25_(MGG_08210)#318829#Magnaporthe_oryzae#unaffected_pathogenicity
JALQBB010000017.1.g2822	G4N7X0#PHI:418_PHI:2119_PHI:8262#MST11_MST11p_Mst11#318829#Magnaporthe_oryzae#loss_of_pathogenicity_reduced_virulence_unaffected_pathogenicity
JALQBB010000012.1.g1892	Q8TFN5#PHI:1055#CgCHSIII#31870#Colletotrichum_graminicola#unaffected_pathogenicity
JALQBB010000004.1.g6916	Q8TFX6#PHI:354#GPAB#746128#Aspergillus_fumigatus#reduced_virulence
JALQBB010000004.1.g6916	B0XR79#PHI:4678#AfgpaB#746128#Aspergillus_fumigatus#reduced_virulence
JALQBB010000001.1.g927	I1S248#PHI:8914#FgVPS24_(FGSG_10832)#5518#Fusarium_graminearum#lethal
JALQBB010000036.1.g6657	Q524W4#PHI:2084#Moatg18#318829#Magnaporthe_oryzae#reduced_virulence
JALQBB010000010.1.g1227	Q6A3P9#PHI:123890#UreB_(AFUA_1G04560)#746128#Aspergillus_fumigatus#reduced_virulence
JALQBB010000012.1.g1892	G2XEK6#PHI:123303#Vdchs1_(VDAG_08591)#27337#Verticillium_dahliae#reduced_virulence
JALQBB010000033.1.g6375	I1RZL5#PHI:9974#Srp1#5518#Fusarium_graminearum#reduced_virulence
JALQBB010000004.1.g6971	A0A0E0SMG6#PHI:1959#GzZC274#5518#Fusarium_graminearum#unaffected_pathogenicity
JALQBB010000004.1.g6971	A0A0E0SMG6#PHI:10494#FgZC1_(FG05_05068)#5518#Fusarium_graminearum#reduced_virulence
JALQBB010000004.1.g6916	B8N690#PHI:7995#GpaB#5059#Aspergillus_flavus#reduced_virulence
JALQBB010000026.1.g4914	I1RB34#PHI:10453#NoxA_(FGSG_00739)#5518#Fusarium_graminearum#reduced_virulence
JALQBB010000007.1.g9638	G4MVK9#PHI:5017#MoPEX11A#318829#Magnaporthe_oryzae#reduced_virulence
JALQBB010000005.1.g8591	J5K1X2#PHI:7036#Pmt4#176275#Beauveria_bassiana#increased_virulence_(hypervirulence)_reduced_virulence
JALQBB010000013.1.g2148	G4ND54#PHI:8041_PHI:8048#Moubc9_Ubc9#318829#Magnaporthe_oryzae#reduced_virulence
JALQBB010000002.1.g3914	A7F6V9#PHI:2911#Ss-pth2#5180#Sclerotinia_sclerotiorum#reduced_virulence
JALQBB010000028.1.g5261	G4N6L6#PHI:11998#Vps13_(MGG_06537)#318829#Magnaporthe_oryzae#reduced_virulence
JALQBB010000019.1.g3259	Q9UQY5#PHI:151_PHI:406_PHI:2230_PHI:10044#KPP2_UBC3_Kpp2#5270#Ustilago_maydis#reduced_virulence_loss_of_pathogenicity_unaffected_pathogenicity
JALQBB010000012.1.g1904	N4UYN1#PHI:3279#CoRAS2#5465#Colletotrichum_orbiculare#reduced_virulence
JALQBB010000050.1.g8670	J5JMW3#PHI:9121#Bbmcm1_(BBA_06763)#176275#Beauveria_bassiana#reduced_virulence
JALQBB010000025.1.g4857	I1S1A3#PHI:9095#Fgvps60_(FGSG_10503)#5518#Fusarium_graminearum#loss_of_pathogenicity
JALQBB010000002.1.g4040	B0XSF6#PHI:9564#LeuA_(AFUB_027020)#746128#Aspergillus_fumigatus#reduced_virulence
JALQBB010000005.1.g8107	G4NBS6#PHI:5666#MoPRO1#318829#Magnaporthe_oryzae#unaffected_pathogenicity
JALQBB010000001.1.g285	P87032#PHI:76#GPA1#5270#Ustilago_maydis#unaffected_pathogenicity
JALQBB010000003.1.g5772	E9EZF4#PHI:5429#Mero-Ime2#568076#Metarhizium_robertsii#unaffected_pathogenicity
JALQBB010000012.1.g1904	I1S095#PHI:861#RAS2#5518#Fusarium_graminearum#reduced_virulence
JALQBB010000035.1.g6495	T0K4G1#PHI:11645#CgSho1#474922#Colletotrichum_gloeosporioides#reduced_virulence
JALQBB010000017.1.g2822	A0A0E0SIZ6#PHI:1016_PHI:1191_PHI:3376#STE11_(Sc_Ste11)_FgSte11#5518#Fusarium_graminearum#loss_of_pathogenicity_reduced_virulence
JALQBB010000007.1.g10001	H9C592#PHI:2590_PHI:2611#CMLE#5507#Fusarium_oxysporum#loss_of_pathogenicity
JALQBB010000032.1.g6194	I1RTF5#PHI:1532#GzLam001#5518#Fusarium_graminearum#unaffected_pathogenicity
JALQBB010000005.1.g8330	A4QVH4#PHI:5187#MoCCP1#318829#Magnaporthe_oryzae#reduced_virulence
JALQBB010000026.1.g4914	M7UB04#PHI:3443#BcNoxD#40559#Botrytis_cinerea#reduced_virulence
JALQBB010000026.1.g4914	B0BES1#PHI:1023_PHI:3444#BcnoxA_BcNoxA#40559#Botrytis_cinerea#reduced_virulence
JALQBB010000002.1.g4017	Q873Z8#PHI:285_PHI:7242_PHI:11290#CHSV_ChsV#5507#Fusarium_oxysporum#increased_virulence_(hypervirulence)_loss_of_pathogenicity_reduced_virulence
JALQBB010000009.1.g10770	P02829#PHI:463#HSP90#4932#Saccharomyces_cerevisiae#increased_virulence_(hypervirulence)
JALQBB010000001.1.g292	I1RN37#PHI:1374#GzC2H037#5518#Fusarium_graminearum#unaffected_pathogenicity
JALQBB010000005.1.g8121	A7EN30#PHI:12071#SsEmp24#5180#Sclerotinia_sclerotiorum#reduced_virulence
JALQBB010000004.1.g7409	I1RZ37#PHI:1237#FGSG_09660#5518#Fusarium_graminearum#lethal
JALQBB010000004.1.g7129	B8NBA7#PHI:11992#Pgi#5059#Aspergillus_flavus#reduced_virulence
JALQBB010000004.1.g6967	Q52G60#PHI:2991#MGG_01426.6#318829#Magnaporthe_oryzae#reduced_virulence
JALQBB010000004.1.g7491	Q32WF7#PHI:2269#Mdh1#13684#Parastagonospora_nodorum#unaffected_pathogenicity
JALQBB010000002.1.g3918	J5JFI0#PHI:11514#Bbctf1alpha_(BBA_08712)#176275#Beauveria_bassiana#reduced_virulence
JALQBB010000002.1.g3805	Q75T36#PHI:341#CPK1#5462#Colletotrichum_lagenaria#loss_of_pathogenicity
JALQBB010000009.1.g10642	J5K093#PHI:3096#Ktr4#176275#Beauveria_bassiana#reduced_virulence
JALQBB010000004.1.g7335	B9DR51#PHI:1133#Lmepi#5022#Leptosphaeria_maculans#loss_of_pathogenicity
JALQBB010000033.1.g6375	G4MSA5#PHI:123712#Mosrp1_(MGG_04482)#318829#Magnaporthe_oryzae#reduced_virulence_unaffected_pathogenicity
JALQBB010000005.1.g8107	A0A0D2XCW5#PHI:123769#Pro1_(FOXG_01740)#5507#Fusarium_oxysporum#unaffected_pathogenicity
JALQBB010000009.1.g10734	G4MKI0#PHI:2118_PHI:5540#MgSM1_MSP1#318829#Magnaporthe_oryzae#effector_(plant_avirulence_determinant)_increased_virulence_(hypervirulence)
JALQBB010000006.1.g9083	I1RPA0#PHI:1375#GzC2H038#5518#Fusarium_graminearum#unaffected_pathogenicity
JALQBB010000019.1.g3226	G4NE07#PHI:9552#Mogga1#318829#Magnaporthe_oryzae#reduced_virulence
JALQBB010000002.1.g3728	I1RN43#PHI:1268#FGSG_05406#5518#Fusarium_graminearum#unaffected_pathogenicity
JALQBB010000009.1.g10626	G4N1E0#PHI:3809#TRA1#318829#Magnaporthe_oryzae#reduced_virulence
JALQBB010000032.1.g6263	G1X6F2#PHI:8035#AoRab-7A_(AOL_s00054g446)#2813651#Orbilia_oligospora#reduced_virulence
JALQBB010000007.1.g9991	A0A1D9PUQ1#PHI:123925#TOR_(Sscle_02g011660)#5180#Sclerotinia_sclerotiorum#reduced_virulence
JALQBB010000007.1.g9991	A0A384J8A7#PHI:11523#BcTOR_(BCIN_01g11360)#40559#Botrytis_cinerea#reduced_virulence
JALQBB010000001.1.g10	G4MV60#PHI:9549#Moarl3#318829#Magnaporthe_oryzae#unaffected_pathogenicity
JALQBB010000018.1.g2968	Q4X0J6#PHI:2517#TRPS#746128#Aspergillus_fumigatus#lethal
JALQBB010000002.1.g3850	Q4IEV4#PHI:1637#GzWing009#5518#Fusarium_graminearum#lethal
JALQBB010000023.1.g4629	J4VTY1#PHI:7279#Mpk3#176275#Beauveria_bassiana#reduced_virulence
JALQBB010000017.1.g2822	E9EU30#PHI:5433#Mero-Ste11#568076#Metarhizium_robertsii#unaffected_pathogenicity
JALQBB010000023.1.g4561	I1RMR7#PHI:8911#FgVPS36_(FGSG_05263)#5518#Fusarium_graminearum#reduced_virulence
JALQBB010000005.1.g8107	I1RSE9#PHI:1917#GzZC232#5518#Fusarium_graminearum#reduced_virulence
JALQBB010000012.1.g1829	A7EYK4#PHI:12072#SsErv25#5180#Sclerotinia_sclerotiorum#reduced_virulence
JALQBB010000021.1.g4349	P00445#PHI:2813#Sod1#4932#Saccharomyces_cerevisiae#loss_of_pathogenicity
JALQBB010000021.1.g4349	O59924#PHI:271#SOD1#5476#Candida_albicans#reduced_virulence
JALQBB010000006.1.g9280	G4N1D0#PHI:3064#MoRga4#318829#Magnaporthe_oryzae#unaffected_pathogenicity
JALQBB010000009.1.g10626	I1RPV7#PHI:1227#FGSG_06089#5518#Fusarium_graminearum#lethal
JALQBB010000021.1.g4350	I1RWP4#PHI:1530#Gzsnd#5518#Fusarium_graminearum#unaffected_pathogenicity
JALQBB010000001.1.g423	G4N7K8#PHI:9032#Mocrn1_(MGG_06389)#318829#Magnaporthe_oryzae#reduced_virulence_unaffected_pathogenicity
JALQBB010000004.1.g6916	P87034#PHI:78_PHI:6077#GPA3_Gpa3#5270#Ustilago_maydis#loss_of_pathogenicity_reduced_virulence
JALQBB010000021.1.g4349	Q9C0N4#PHI:318#SOD1#552467#Cryptococcus_bacillisporus#reduced_virulence_loss_of_pathogenicity
JALQBB010000002.1.g3725	I1ZIP0#PHI:6208#BbCyp8#176275#Beauveria_bassiana#unaffected_pathogenicity
JALQBB010000004.1.g7103	J4UTH7#PHI:124060#Ada2_(EJP69137.1)#176275#Beauveria_bassiana#reduced_virulence
JALQBB010000002.1.g3805	G4N7T3#PHI:2162_PHI:7725#CPKA_CpkA#318829#Magnaporthe_oryzae#reduced_virulence_unaffected_pathogenicity
JALQBB010000005.1.g8490	G4MU60#PHI:6615#Mocapn4#318829#Magnaporthe_oryzae#reduced_virulence
JALQBB010000002.1.g3805	Q01143#PHI:36#CPKA#318829#Magnaporthe_oryzae#loss_of_pathogenicity
JALQBB010000006.1.g9280	I1RTD1#PHI:1645#GzWing017#5518#Fusarium_graminearum#unaffected_pathogenicity
JALQBB010000002.1.g3805	O42793#PHI:146#CT-PKAC#5466#Colletotrichum_trifolii#loss_of_pathogenicity
JALQBB010000004.1.g7406	I1RZ39#PHI:1599#GzOB039#5518#Fusarium_graminearum#unaffected_pathogenicity
JALQBB010000004.1.g6957	I1RYY6#PHI:6094#FgVps17#5518#Fusarium_graminearum#reduced_virulence
JALQBB010000004.1.g7103	A0A0E0SQJ6#PHI:1553#GzMyb017#5518#Fusarium_graminearum#reduced_virulence
JALQBB010000007.1.g9932	G4MY65#PHI:7317#Tpc1#318829#Magnaporthe_oryzae#reduced_virulence
JALQBB010000007.1.g9643	B2VY78#PHI:11324#TtcA#45151#Pyrenophora_tritici-repentis#unaffected_pathogenicity
JALQBB010000009.1.g10677	G4MYT5#PHI:3485#MoSPC3#318829#Magnaporthe_oryzae#unaffected_pathogenicity
JALQBB010000011.1.g1746	G4NB68#PHI:123550#MoAde6_(MGG_11343)#318829#Magnaporthe_oryzae#reduced_virulence
JALQBB010000011.1.g1715	H1UYP0#PHI:11712#ChHxt4_(XP_018158593)#80884#Colletotrichum_higginsianum#reduced_virulence
JALQBB010000019.1.g3237	I1RQL1#PHI:1451#GzGH#5518#Fusarium_graminearum#unaffected_pathogenicity
JALQBB010000029.1.g5267	G4MZ21#PHI:8649#Poalkb1_(MGG_01363)#318829#Magnaporthe_oryzae#reduced_virulence
JALQBB010000004.1.g6957	G4MZL7#PHI:7385_PHI:11142#MoVps17#318829#Magnaporthe_oryzae#reduced_virulence
JALQBB010000008.1.g10388	A0SXQ6#PHI:1061#MgRho3#318829#Magnaporthe_oryzae#loss_of_pathogenicity
JALQBB010000005.1.g8407	I1RRU2#PHI:1248#FGSG_06832#5518#Fusarium_graminearum#unaffected_pathogenicity
JALQBB010000002.1.g3805	C0H5W3#PHI:2370#Bcpka1#40559#Botrytis_cinerea#reduced_virulence
JALQBB010000009.1.g10734	Q0R411#PHI:6417#Sm1#29875#Trichoderma_virens#reduced_virulence
JALQBB010000004.1.g6967	I1RZG7#PHI:1551#GzMyb015#5518#Fusarium_graminearum#unaffected_pathogenicity
JALQBB010000002.1.g4018	E9EFJ0#PHI:9493#MaChsVII_(XP_007814978.1)#92637#Metarhizium_acridum#reduced_virulence
JALQBB010000002.1.g4017	Q4X0H6#PHI:3048#CSMA#746128#Aspergillus_fumigatus#reduced_virulence
JALQBB010000003.1.g5672	I1RAH2#PHI:1629#GzWing001#5518#Fusarium_graminearum#unaffected_pathogenicity
JALQBB010000049.1.g8065	Q4WCZ1#PHI:2969#ArgEF#746128#Aspergillus_fumigatus#reduced_virulence
JALQBB010000002.1.g4018	A0A1C3YIF8#PHI:11731#Chs7_(FGSG_12039)#5518#Fusarium_graminearum#reduced_virulence
JALQBB010000008.1.g10388	I1R9M1#PHI:3834#Fgrho3#5518#Fusarium_graminearum#unaffected_pathogenicity
JALQBB010000009.1.g10787	Q5K2R7#PHI:393#CpCOT1#5111#Claviceps_purpurea#loss_of_pathogenicity
JALQBB010000005.1.g8384	G4MZD0#PHI:3060_PHI:4054#Molrg1_Lrg1#318829#Magnaporthe_oryzae#loss_of_pathogenicity
JALQBB010000016.1.g2709	Q6Q487#PHI:2306#ClxA#746128#Aspergillus_fumigatus#unaffected_pathogenicity
JALQBB010000017.1.g2822	B6VCT9#PHI:2484#Ste11#40559#Botrytis_cinerea#loss_of_pathogenicity
JALQBB010000049.1.g8054	G2WX41#PHI:9793#VdOCH1#27337#Verticillium_dahliae#reduced_virulence
JALQBB010000013.1.g1981	C8V0N8#PHI:5268#Uge3#162425#Aspergillus_nidulans#increased_virulence_(hypervirulence)
JALQBB010000035.1.g6495	E9DWQ2#PHI:10507#Sho1_(MAC_02050)#92637#Metarhizium_acridum#reduced_virulence_unaffected_pathogenicity

## Sheet: C. piceae CFCC52841
Table S1 - PHI-base annotated genes identified in C. piceae CFCC52841
Query	PHI-base accession
JADMLE010000003.1.g5824	Q9UWF0#PHI:2108#CAM#318829#Magnaporthe_oryzae#reduced_virulence_loss_of_pathogenicity
JADMLE010000004.1.g6436	A0A194W6H1#PHI:10182#Pmk1#105487#Valsa_mali#reduced_virulence
JADMLE010000012.1.g2297	Q00580#PHI:49_PHI:770#CPG1_CPG2#5116#Cryphonectria_parasitica#reduced_virulence_unaffected_pathogenicity
JADMLE010000012.1.g2297	O13315#PHI:83_PHI:123423#MAGB_MAGB_(MGG_00365)#318829#Magnaporthe_oryzae#reduced_virulence
JADMLE010000004.1.g6436	Q9UW09#PHI:170#CMK1#5462#Colletotrichum_lagenaria#loss_of_pathogenicity
JADMLE010000004.1.g6436	L2GIQ8#PHI:123866#MK1_(CGGC5_15219)#690256#Colletotrichum_fructicola#reduced_virulence
JADMLE010000004.1.g6436	H1VA10#PHI:6622#ChMK1#80884#Colletotrichum_higginsianum#loss_of_pathogenicity
JADMLE010000012.1.g2297	Q96VA7#PHI:251#FGA1#5507#Fusarium_oxysporum#reduced_virulence
JADMLE010000012.1.g2297	I1RNF9#PHI:1012#GzGPA1#5518#Fusarium_graminearum#unaffected_pathogenicity
JADMLE010000004.1.g6436	G4N0Z0#PHI:2163#PMK1#318829#Magnaporthe_oryzae#reduced_virulence
JADMLE010000004.1.g6436	I1RQN9#PHI:309_PHI:3517_PHI:1189_PHI:4245_PHI:5479#MAP1_(related:_GPMK1)#5518#Fusarium_graminearum#loss_of_pathogenicity_reduced_virulence
JADMLE010000012.1.g2297	O42784#PHI:173#CTG1#5466#Colletotrichum_trifolii#loss_of_pathogenicity
JADMLE010000012.1.g2297	B2Z3E2#PHI:2413#Cgg1#31870#Colletotrichum_graminicola#reduced_virulence
JADMLE010000004.1.g6436	Q92246#PHI:56_PHI:690#PMK1#318829#Magnaporthe_oryzae#loss_of_pathogenicity
JADMLE010000004.1.g6436	Q9HGU2#PHI:215_PHI:2285_PHI:2827_PHI:6315_PHI:7240_PHI:12112#FMK1_Fmk1#5507#Fusarium_oxysporum#loss_of_pathogenicity_unaffected_pathogenicity_reduced_virulence
JADMLE010000004.1.g6436	A0A0C4DHU3#PHI:10249#Fmk1_(FOXG_08140)#5507#Fusarium_oxysporum#reduced_virulence
JADMLE010000004.1.g6436	G2XH29#PHI:124306#Kss1_(VDAG_09461)#27337#Verticillium_dahliae#reduced_virulence
JADMLE010000012.1.g2297	Q875J4#PHI:385#TgaA#29875#Trichoderma_virens#reduced_virulence
JADMLE010000004.1.g6436	Q7ZA49#PHI:2330#Lf_pmk1#93591#Lecanicillium_fungicola#unaffected_pathogenicity
JADMLE010000004.1.g6436	A0A063C6H4#PHI:9480#UvPmk1_(KDB_16903.1)#1159556#Ustilaginoidea_virens#reduced_virulence
JADMLE010000005.1.g7098	A0A4T0VYD8#PHI:123892#Atg8#80884#Colletotrichum_higginsianum#unaffected_pathogenicity
JADMLE010000004.1.g6436	E9EWV4#PHI:5426#Mero-Fus3#568076#Metarhizium_robertsii#reduced_virulence
JADMLE010000004.1.g6436	E9DS25#PHI:3889#MaMk1#92637#Metarhizium_acridum#loss_of_pathogenicity
JADMLE010000004.1.g6436	Q5EKM7#PHI:483#VMK1#27337#Verticillium_dahliae#loss_of_pathogenicity_reduced_virulence
JADMLE010000004.1.g6405	Q4HTT1#PHI:1468#GzCCAAT008#5518#Fusarium_graminearum#unaffected_pathogenicity
JADMLE010000007.1.g8496	Q4ICG5#PHI:9145#FgAP2mu_(FGSG_05093)#5518#Fusarium_graminearum#reduced_virulence
JADMLE010000007.1.g8306	A0A194VXX9#PHI:124073#CreA_(KUI69101.1)#105487#Valsa_mali#reduced_virulence
JADMLE010000004.1.g6436	Q8PHQ1#PHI:4028#SsuA#346#Xanthomonas_citri#reduced_virulence
JADMLE010000004.1.g6436	Q7Z8D0#PHI:2346#Bbmpk1#176275#Beauveria_bassiana#loss_of_pathogenicity
JADMLE010000004.1.g6436	Q96VL1#PHI:245#CPMK1#5111#Claviceps_purpurea#loss_of_pathogenicity
JADMLE010000012.1.g2297	Q9HEP9#PHI:203#BCG1#40559#Botrytis_cinerea#reduced_virulence
JADMLE010000005.1.g7098	H9B3V9#PHI:3669#VdATG8#27337#Verticillium_dahliae#unaffected_pathogenicity
JADMLE010000007.1.g8496	A0A0D2XX76#PHI:123665#Nap-2sigma_(FOXG_08592)#5507#Fusarium_oxysporum#reduced_virulence
JADMLE010000006.1.g8198	A0A194VWI2#PHI:10296#Gvm3_(VM1G_04248)#105487#Valsa_mali#reduced_virulence
JADMLE010000008.1.g9338	A0A194WD53#PHI:11524#VM1G_09934_(VmSNF1)#105487#Valsa_mali#reduced_virulence
JADMLE010000012.1.g2297	D2X3B5#PHI:2414#AaGa1#5599#Alternaria_alternata#unaffected_pathogenicity
JADMLE010000012.1.g2297	O74227#PHI:4237#CGA1#5016#Bipolaris_maydis#unaffected_pathogenicity
JADMLE010000015.1.g3481	A0A0J9UPD6#PHI:123664#Nap-2micron_(_FOXG_04448)#5507#Fusarium_oxysporum#reduced_virulence
JADMLE010000006.1.g8200	G2XG03#PHI:5536#VdHog1#27337#Verticillium_dahliae#reduced_virulence
JADMLE010000008.1.g9358	A0A194WD70#PHI:10295#Gvm2_(VM1G_09956)#105487#Valsa_mali#reduced_virulence
JADMLE010000005.1.g6716	T0LLS6#PHI:6703#CgRhoB#474922#Colletotrichum_gloeosporioides#reduced_virulence
JADMLE010000005.1.g7098	A0A063BP02#PHI:10657#UvAtg8#1159556#Ustilaginoidea_virens#reduced_virulence
JADMLE010000005.1.g7091	I1S1V9#PHI:1604#GzOB045#5518#Fusarium_graminearum#unaffected_pathogenicity
JADMLE010000004.1.g6436	M3AVQ5#PHI:8001#Fus3#1873960#Pseudocercospora_fijiensis#reduced_virulence
JADMLE010000009.1.g10661	A0A2H3GEQ4#PHI:123219#FgErv14_(FGSG_01398)#5518#Fusarium_graminearum#reduced_virulence
JADMLE010000005.1.g7247	A0A0D2Y922#PHI:124013#ARP3#5507#Fusarium_oxysporum#unaffected_pathogenicity
JADMLE010000008.1.g9463	A0A1S6JYV9#PHI:7447#CpSlt2#5116#Cryphonectria_parasitica#reduced_virulence
JADMLE010000004.1.g6436	Q29YB0#PHI:2438#MgFus3#1047171#Zymoseptoria_tritici#loss_of_pathogenicity
JADMLE010000007.1.g8876	A0A1L2DC29#PHI:11603#VmGlu2#105487#Valsa_mali#reduced_virulence_increased_virulence_(hypervirulence)
JADMLE010000011.1.g1875	G4MU71#PHI:11143#MGG_04830_(MoVps26)#318829#Magnaporthe_oryzae#reduced_virulence
JADMLE010000006.1.g8198	G4MW64#PHI:9033#MoMagA_(MGG_01818)#318829#Magnaporthe_oryzae#unaffected_pathogenicity
JADMLE010000009.1.g10661	G4MYQ8#PHI:123965#Erv14_(MGG_08132)#318829#Magnaporthe_oryzae#loss_of_pathogenicity_reduced_virulence
JADMLE010000013.1.g2973	G4NH08#PHI:7117#MoGSK1#318829#Magnaporthe_oryzae#loss_of_pathogenicity
JADMLE010000009.1.g10374	G4MWX1#PHI:7134#MoRab5B#318829#Magnaporthe_oryzae#reduced_virulence
JADMLE010000006.1.g8198	O13314#PHI:82#MAGA#318829#Magnaporthe_oryzae#unaffected_pathogenicity
JADMLE010000013.1.g2973	I1RT36#PHI:1200_PHI:4587#(Gsk3)_Fgk3#5518#Fusarium_graminearum#reduced_virulence_loss_of_pathogenicity
JADMLE010000008.1.g9463	Q8X125#PHI:263#MAF1#5462#Colletotrichum_lagenaria#reduced_virulence
JADMLE010000003.1.g5313	A0A194W6B7#PHI:124231#VM1G_06867#105487#Valsa_mali#reduced_virulence
JADMLE010000006.1.g8180	N4VQQ5#PHI:3280#CoRAS1#5465#Colletotrichum_orbiculare#lethal
JADMLE010000006.1.g8200	Q4WSF6#PHI:6084#SakA#746128#Aspergillus_fumigatus#reduced_virulence
JADMLE010000006.1.g8200	B0XR80#PHI:123498#SakA#746128#Aspergillus_fumigatus#increased_virulence_(hypervirulence)
JADMLE010000013.1.g2794	A0A194W5S8#PHI:11035#VmGP_(VM1G_06866)#105487#Valsa_mali#reduced_virulence
JADMLE010000010.1.g364	I1RPQ7#PHI:6411#FgCdc10#5518#Fusarium_graminearum#unaffected_pathogenicity
JADMLE010000008.1.g9604	Q4WQK8#PHI:6111#CpcB#746128#Aspergillus_fumigatus#reduced_virulence
JADMLE010000008.1.g9604	B0Y4S0#PHI:4677#AfcpcB#746128#Aspergillus_fumigatus#reduced_virulence
JADMLE010000006.1.g8198	Q65YU2#PHI:395#FGA2#5507#Fusarium_oxysporum#loss_of_pathogenicity
JADMLE010000007.1.g8797	I1RS24#PHI:1584#GzOB024#5518#Fusarium_graminearum#unaffected_pathogenicity
JADMLE010000008.1.g9463	O13352#PHI:113#MPS1#318829#Magnaporthe_oryzae#loss_of_pathogenicity
JADMLE010000006.1.g8198	I1RYZ7#PHI:1013#GzGPA2#5518#Fusarium_graminearum#reduced_virulence
JADMLE010000017.1.g3639	G5EH19#PHI:780_PHI:787_PHI:808_PHI:2054#MGG_02731_Rac1#318829#Magnaporthe_oryzae#loss_of_pathogenicity_reduced_virulence
JADMLE010000017.1.g3639	V6RR76#PHI:3831#Fgrac1#5518#Fusarium_graminearum#reduced_virulence
JADMLE010000008.1.g9463	X0JB59#PHI:4679#FoSlt2#5507#Fusarium_oxysporum#reduced_virulence
JADMLE010000008.1.g9463	Q8TG19#PHI:266#MGV1#5518#Fusarium_graminearum#reduced_virulence_loss_of_pathogenicity
JADMLE010000008.1.g9463	I1S0S6#PHI:1196#(Mgv1)#5518#Fusarium_graminearum#reduced_virulence
JADMLE010000005.1.g6645	G4NAT2#PHI:11084#MoMob1_(MGG_03151)#318829#Magnaporthe_oryzae#reduced_virulence
JADMLE010000017.1.g3639	A0JC80#PHI:3623#RacA#35717#Epichloe_festucae#increased_virulence_(hypervirulence)
JADMLE010000008.1.g9463	E9ESS9#PHI:5428#Mero-Slt2#568076#Metarhizium_robertsii#loss_of_pathogenicity
JADMLE010000002.1.g4898	G4NJI5#PHI:10425#PoMet3_(MGG_15027)#318829#Magnaporthe_oryzae#reduced_virulence
JADMLE010000003.1.g5802	G4MNE6#PHI:2109#CNB#318829#Magnaporthe_oryzae#reduced_virulence_loss_of_pathogenicity
JADMLE010000006.1.g7496	A0A0E0SID1#PHI:11601#Sah1_(FGSG_05615)#5518#Fusarium_graminearum#reduced_virulence
JADMLE010000008.1.g9463	Q000T6#PHI:1032#Bmp3#40559#Botrytis_cinerea#reduced_virulence
JADMLE010000008.1.g9463	A0A384JS06#PHI:8456_PHI:11612#BcBmp3_Bmp3#40559#Botrytis_cinerea#reduced_virulence
JADMLE010000008.1.g9463	A7EJF2#PHI:123162#SsSmk3_(SS1G_05445)#5180#Sclerotinia_sclerotiorum#reduced_virulence
JADMLE010000012.1.g2150	A0A0D2XZG3#PHI:9745#FolVPS21_(FOXG_09392)#5507#Fusarium_oxysporum#reduced_virulence
JADMLE010000010.1.g310	A0A8J5U4R2#PHI:124012#ARC18#5507#Fusarium_oxysporum#reduced_virulence
JADMLE010000002.1.g5167	I1RGD6#PHI:1193#(Sc_Sky1)#5518#Fusarium_graminearum#reduced_virulence
JADMLE010000005.1.g6726	I1RCU4#PHI:123069#FgPMA1_(FGSG_01425)#5518#Fusarium_graminearum#reduced_virulence
JADMLE010000012.1.g2062	O93876#PHI:3987#Cpkk1#5116#Cryphonectria_parasitica#reduced_virulence
JADMLE010000003.1.g5802	A0A0D2XC66#PHI:10879#Cnb1_(XP_018234243)#5507#Fusarium_oxysporum#reduced_virulence
JADMLE010000017.1.g3639	G2YY48#PHI:6950#Bcrac#40559#Botrytis_cinerea#loss_of_pathogenicity
JADMLE010000011.1.g1833	G4NCL5#PHI:877#MGG_00383#318829#Magnaporthe_oryzae#reduced_virulence
JADMLE010000009.1.g10568	G4N6P6#PHI:8695#MoImd4_(MGG_03699)#318829#Magnaporthe_oryzae#reduced_virulence
JADMLE010000011.1.g1438	A0A194VQ92#PHI:10219#FAEA1_(VM1G_01793)#105487#Valsa_mali#reduced_virulence
JADMLE010000007.1.g8426	A0A194VW85#PHI:10200#DCL1#105487#Valsa_mali#unaffected_pathogenicity_reduced_virulence
JADMLE010000012.1.g2150	G4N8I6#PHI:7133#MoRab5A#318829#Magnaporthe_oryzae#reduced_virulence
JADMLE010000017.1.g3624	A0A098DGQ1#PHI:6198#SOD1#5518#Fusarium_graminearum#reduced_virulence
JADMLE010000003.1.g5931	G4MYS1#PHI:4736_PHI:11140#MoYpt7_MGG_08144_(MoYpt7)#318829#Magnaporthe_oryzae#loss_of_pathogenicity_reduced_virulence_unaffected_pathogenicity
JADMLE010000011.1.g989	I1RA52#PHI:445#NOS1#5518#Fusarium_graminearum#reduced_virulence
JADMLE010000003.1.g5794	G4MND3#PHI:7019#MoMyo5#318829#Magnaporthe_oryzae#loss_of_pathogenicity
JADMLE010000003.1.g5613	V6RLW4#PHI:1583#GzOB023#5518#Fusarium_graminearum#unaffected_pathogenicity
JADMLE010000012.1.g2010	A0A559KTE7#PHI:11677#Arl3_(FOXG_4440)#5507#Fusarium_oxysporum#reduced_virulence
JADMLE010000008.1.g9585	P0CT06#PHI:305#ICL1#318829#Magnaporthe_oryzae#reduced_virulence
JADMLE010000007.1.g8589	I1RN31#PHI:1223#FGSG_05393#5518#Fusarium_graminearum#lethal
JADMLE010000002.1.g4664	H1VS96#PHI:124282#URA3_(CH63R_12904)#80884#Colletotrichum_higginsianum#loss_of_pathogenicity
JADMLE010000007.1.g8554	V6RQ48#PHI:9142#FgAP2alpha_(FGSG_09735)#5518#Fusarium_graminearum#reduced_virulence
JADMLE010000010.1.g571	G4N9W2#PHI:6607#ARRDC1#318829#Magnaporthe_oryzae#reduced_virulence
JADMLE010000009.1.g10610	E3Q4H7#PHI:124252#URE1(GLRG_00633.1)#31870#Colletotrichum_graminicola#reduced_virulence
JADMLE010000008.1.g10013	G4N9S6#PHI:9547#Moarf6#318829#Magnaporthe_oryzae#unaffected_pathogenicity
JADMLE010000008.1.g9577	Q6GX81#PHI:3988#Cpkk2#5116#Cryphonectria_parasitica#reduced_virulence
JADMLE010000007.1.g8376	G4MTG9#PHI:8734_PHI:9355#MoLeu1_(MGG_01553)_Leu1_(MGG_01553)#318829#Magnaporthe_oryzae#loss_of_pathogenicity_reduced_virulence
JADMLE010000002.1.g5036	A0A194WAB9#PHI:11042#PKS39_(VM1G_09018)#105487#Valsa_mali#unaffected_pathogenicity
JADMLE010000011.1.g1383	A7EXS0#PHI:9519#SsFdh1_(SS1G_10135)#5180#Sclerotinia_sclerotiorum#reduced_virulence
JADMLE010000008.1.g9463	M3AFB7#PHI:8002#Slt2#1873960#Pseudocercospora_fijiensis#reduced_virulence
JADMLE010000008.1.g9463	Q1G7H6#PHI:1042#MgSlt2#1047171#Zymoseptoria_tritici#reduced_virulence
JADMLE010000011.1.g1920	E9R5E2#PHI:2513#GFA1#746128#Aspergillus_fumigatus#lethal_loss_of_pathogenicity
JADMLE010000007.1.g8959	A0A2L1CF02#PHI:9550#Mocin4#318829#Magnaporthe_oryzae#reduced_virulence
JADMLE010000004.1.g6236	Q4WXL2#PHI:123451#AfgapA_(Afu3G09900)#746128#Aspergillus_fumigatus#increased_virulence_(hypervirulence)
JADMLE010000001.1.g111	A0A0N9DQW5#PHI:10255#VmXyl1#105487#Valsa_mali#reduced_virulence
JADMLE010000017.1.g3624	Q96VL0#PHI:769#CPSOD1#5111#Claviceps_purpurea#unaffected_pathogenicity
JADMLE010000004.1.g6347	I1RUR0#PHI:124331#HGG10_(FGSG_07962)#5518#Fusarium_graminearum#reduced_virulence
JADMLE010000006.1.g7826	T0KEV9#PHI:11318#CgEnd3#474922#Colletotrichum_gloeosporioides#reduced_virulence
JADMLE010000005.1.g6986	L2G915#PHI:123847#Vps29#690256#Colletotrichum_fructicola#reduced_virulence
JADMLE010000010.1.g597	G4MRH1#PHI:7112#MoERR1#318829#Magnaporthe_oryzae#reduced_virulence
JADMLE010000007.1.g8376	I1RYX6#PHI:9357_PHI:123615#Fgleu1_(FGSG_09589)_LEU1_(FGS_09589)#5518#Fusarium_graminearum#loss_of_pathogenicity
JADMLE010000006.1.g7826	P0CT09#PHI:7223#Moend3#318829#Magnaporthe_oryzae#reduced_virulence
JADMLE010000005.1.g6966	G4MTN1#PHI:6348_PHI:8233#MoPmt2_MoPmt2_(MGG_07190)#318829#Magnaporthe_oryzae#reduced_virulence
JADMLE010000011.1.g1178	S0E8I3#PHI:124349#SdhB#5127#Fusarium_fujikuroi#increased_virulence_(hypervirulence)_reduced_virulence
JADMLE010000008.1.g9235	E9ESW5#PHI:11492#IlvC_(MAA_03009)#568076#Metarhizium_robertsii#reduced_virulence
JADMLE010000006.1.g7435	G4N4D6#PHI:11141#MGG_05089_(MoVps35)#318829#Magnaporthe_oryzae#reduced_virulence
JADMLE010000009.1.g10580	J5K938#PHI:7057#PilA#176275#Beauveria_bassiana#reduced_virulence
JADMLE010000006.1.g7704	G4NFW7#PHI:8928#MoSCAD2_(MGG_08690)#318829#Magnaporthe_oryzae#loss_of_pathogenicity
JADMLE010000011.1.g1155	E9EL64#PHI:11522#DNM1_(MAA_00205)#568076#Metarhizium_robertsii#reduced_virulence
JADMLE010000003.1.g5792	G4MND6#PHI:123278_PHI:123753#MoNap1_(MGG_06924)_Nap1#318829#Magnaporthe_oryzae#reduced_virulence
JADMLE010000006.1.g7435	A0A7J6IL04#PHI:123833#Vps35#690256#Colletotrichum_fructicola#loss_of_pathogenicity
JADMLE010000006.1.g8145	G4MVA4#PHI:5593#FZC4#318829#Magnaporthe_oryzae#unaffected_pathogenicity
JADMLE010000002.1.g4926	G4N6T3#PHI:9356#Leu4_(MGG_13485)#318829#Magnaporthe_oryzae#reduced_virulence
JADMLE010000005.1.g6986	I1RD63#PHI:6093#FgVps29#5518#Fusarium_graminearum#reduced_virulence
JADMLE010000012.1.g2152	K3W1P7#PHI:11619#FpHsp104_(FPSE_03525)#101028#Fusarium_pseudograminearum#reduced_virulence
JADMLE010000009.1.g10586	I1R9X6#PHI:8908#FgVPS28_(FGSG_00291)#5518#Fusarium_graminearum#reduced_virulence
JADMLE010000011.1.g1648	G4MXL4#PHI:123969#ERV46_(MGG_01245)#318829#Magnaporthe_oryzae#unaffected_pathogenicity
JADMLE010000005.1.g6875	G4NC97#PHI:3976#MoIlv6#318829#Magnaporthe_oryzae#loss_of_pathogenicity
JADMLE010000011.1.g1155	G4N7U4#PHI:6634_PHI:9301#MoDnm1_Modnm1_(MGG_06361)#318829#Magnaporthe_oryzae#reduced_virulence
JADMLE010000008.1.g9842	I1RFX8#PHI:1574#GzOB014#5518#Fusarium_graminearum#lethal
JADMLE010000002.1.g4664	I1RWM0#PHI:1534_PHI:4513#GzMADS001_FgMcm1#5518#Fusarium_graminearum#unaffected_pathogenicity_reduced_virulence
JADMLE010000002.1.g5198	A0A0E0S1S6#PHI:9097#Fgist1_(FGSG_12578)#5518#Fusarium_graminearum#reduced_virulence
JADMLE010000002.1.g4664	G2WVY4#PHI:6619#VdMcm1#27337#Verticillium_dahliae#reduced_virulence
JADMLE010000012.1.g2617	I1RMW9#PHI:4602#FDB2#5518#Fusarium_graminearum#reduced_virulence
JADMLE010000006.1.g8198	Q589C6#PHI:574#BCG3#40559#Botrytis_cinerea#reduced_virulence
JADMLE010000002.1.g5010	I1RWG6#PHI:1187#(Sc_Dbf2/Dbf20)#5518#Fusarium_graminearum#reduced_virulence
JADMLE010000004.1.g6360	A0A098DSY3#PHI:11784#FgPse1_(FGSG_13254)#5518#Fusarium_graminearum#reduced_virulence
JADMLE010000002.1.g4664	W7LTW0#PHI:3355_PHI:4514#Mads1_Fvmcm1#117187#Fusarium_verticillioides#unaffected_pathogenicity_reduced_virulence
JADMLE010000003.1.g5684	G4MNG8#PHI:807#MGG_06951#318829#Magnaporthe_oryzae#reduced_virulence
JADMLE010000002.1.g4664	G4NJ14#PHI:2188#MoMCM1#318829#Magnaporthe_oryzae#reduced_virulence_loss_of_pathogenicity
JADMLE010000009.1.g10460	A6ZIB7#PHI:858#NOX1#318829#Magnaporthe_oryzae#loss_of_pathogenicity
JADMLE010000009.1.g10610	E9F5A9#PHI:9533#Urease_(MAA_07458)#568076#Metarhizium_robertsii#unaffected_pathogenicity
JADMLE010000004.1.g6518	I1RA20#PHI:1244#FGSG_00337#5518#Fusarium_graminearum#unaffected_pathogenicity
JADMLE010000002.1.g4979	I1RWI5#PHI:1590#GzOB030#5518#Fusarium_graminearum#lethal
JADMLE010000007.1.g8305	G4MSK7#PHI:7149#Moglo3#318829#Magnaporthe_oryzae#reduced_virulence
JADMLE010000008.1.g9516	I1S050#PHI:1203_PHI:123410#(Sc_Yck1/2/3)_FgYCK1_(FGRRES_10066)#5518#Fusarium_graminearum#reduced_virulence_loss_of_pathogenicity
JADMLE010000017.1.g3522	Q2KEW0#PHI:2160#MoSHO1#318829#Magnaporthe_oryzae#reduced_virulence
JADMLE010000006.1.g8145	A0A0J9V944#PHI:123037#CLR1_(FOXG_08626)#5507#Fusarium_oxysporum#increased_virulence_(hypervirulence)
JADMLE010000002.1.g4246	G4NC35#PHI:9199#MoCKb1_(MGG_00446)#318829#Magnaporthe_oryzae#reduced_virulence_unaffected_pathogenicity
JADMLE010000005.1.g7033	I1RBC0#PHI:10481#Sey1_(FGSG_00833)#5518#Fusarium_graminearum#reduced_virulence_unaffected_pathogenicity
JADMLE010000002.1.g5010	G4NJ37#PHI:11083#MoDbf2_(MGG_02757)#318829#Magnaporthe_oryzae#reduced_virulence
JADMLE010000001.1.g19	J5JEX5#PHI:3097#Kre2/Mnt1#176275#Beauveria_bassiana#reduced_virulence
JADMLE010000010.1.g255	Q524W4#PHI:2084#Moatg18#318829#Magnaporthe_oryzae#reduced_virulence
JADMLE010000012.1.g2324	A0A194VKY8#PHI:10225#FAED2_(VM1G_00901)#105487#Valsa_mali#unaffected_pathogenicity
JADMLE010000008.1.g9297	G4MZM1#PHI:123966#ERV25_(MGG_08210)#318829#Magnaporthe_oryzae#unaffected_pathogenicity
JADMLE010000001.1.g154	G4N7X0#PHI:418_PHI:2119_PHI:8262#MST11_MST11p_Mst11#318829#Magnaporthe_oryzae#loss_of_pathogenicity_reduced_virulence_unaffected_pathogenicity
JADMLE010000006.1.g8198	Q8TFX6#PHI:354#GPAB#746128#Aspergillus_fumigatus#reduced_virulence
JADMLE010000006.1.g8198	B0XR79#PHI:4678#AfgpaB#746128#Aspergillus_fumigatus#reduced_virulence
JADMLE010000009.1.g10610	Q6A3P9#PHI:123890#UreB_(AFUA_1G04560)#746128#Aspergillus_fumigatus#reduced_virulence
JADMLE010000008.1.g9702	I1RZL5#PHI:9974#Srp1#5518#Fusarium_graminearum#reduced_virulence
JADMLE010000008.1.g9233	Q8TFN5#PHI:1055#CgCHSIII#31870#Colletotrichum_graminicola#unaffected_pathogenicity
JADMLE010000008.1.g9429	G4ND54#PHI:8041_PHI:8048#Moubc9_Ubc9#318829#Magnaporthe_oryzae#reduced_virulence
JADMLE010000002.1.g4661	G1XLT2#PHI:4021#AoMls#2813651#Orbilia_oligospora#reduced_virulence
JADMLE010000011.1.g1120	A0A0D2X980#PHI:9590#Pmt4_(FOXG_00440)#5507#Fusarium_oxysporum#reduced_virulence
JADMLE010000006.1.g8198	B8N690#PHI:7995#GpaB#5059#Aspergillus_flavus#reduced_virulence
JADMLE010000006.1.g8145	A0A0E0SMG6#PHI:1959#GzZC274#5518#Fusarium_graminearum#unaffected_pathogenicity
JADMLE010000006.1.g8145	A0A0E0SMG6#PHI:10494#FgZC1_(FG05_05068)#5518#Fusarium_graminearum#reduced_virulence
JADMLE010000009.1.g10460	I1RB34#PHI:10453#NoxA_(FGSG_00739)#5518#Fusarium_graminearum#reduced_virulence
JADMLE010000008.1.g9233	G2XEK6#PHI:123303#Vdchs1_(VDAG_08591)#27337#Verticillium_dahliae#reduced_virulence
JADMLE010000007.1.g8502	A7F6V9#PHI:2911#Ss-pth2#5180#Sclerotinia_sclerotiorum#reduced_virulence
JADMLE010000010.1.g445	G4N6L6#PHI:11998#Vps13_(MGG_06537)#318829#Magnaporthe_oryzae#reduced_virulence
JADMLE010000002.1.g4273	G4MVK9#PHI:5017#MoPEX11A#318829#Magnaporthe_oryzae#reduced_virulence
JADMLE010000004.1.g6436	Q9UQY5#PHI:151_PHI:406_PHI:2230_PHI:10044#KPP2_UBC3_Kpp2#5270#Ustilago_maydis#reduced_virulence_loss_of_pathogenicity_unaffected_pathogenicity
JADMLE010000002.1.g4664	J5JMW3#PHI:9121#Bbmcm1_(BBA_06763)#176275#Beauveria_bassiana#reduced_virulence
JADMLE010000017.1.g3526	W9ZNB6#PHI:123991#YjeF#5507#Fusarium_oxysporum#increased_virulence_(hypervirulence)
JADMLE010000010.1.g616	I1S1A3#PHI:9095#Fgvps60_(FGSG_10503)#5518#Fusarium_graminearum#loss_of_pathogenicity
JADMLE010000008.1.g9552	I1RFZ8#PHI:1663#GzCCHC003#5518#Fusarium_graminearum#unaffected_pathogenicity
JADMLE010000007.1.g8376	B0XSF6#PHI:9564#LeuA_(AFUB_027020)#746128#Aspergillus_fumigatus#reduced_virulence
JADMLE010000011.1.g1600	G4NBS6#PHI:5666#MoPRO1#318829#Magnaporthe_oryzae#unaffected_pathogenicity
JADMLE010000012.1.g2297	P87032#PHI:76#GPA1#5270#Ustilago_maydis#unaffected_pathogenicity
JADMLE010000005.1.g6697	E9EZF4#PHI:5429#Mero-Ime2#568076#Metarhizium_robertsii#unaffected_pathogenicity
JADMLE010000017.1.g3522	T0K4G1#PHI:11645#CgSho1#474922#Colletotrichum_gloeosporioides#reduced_virulence
JADMLE010000001.1.g154	A0A0E0SIZ6#PHI:1016_PHI:1191_PHI:3376#STE11_(Sc_Ste11)_FgSte11#5518#Fusarium_graminearum#loss_of_pathogenicity_reduced_virulence
JADMLE010000012.1.g2304	I1RN37#PHI:1374#GzC2H037#5518#Fusarium_graminearum#unaffected_pathogenicity
JADMLE010000011.1.g1378	A4QVH4#PHI:5187#MoCCP1#318829#Magnaporthe_oryzae#reduced_virulence
JADMLE010000009.1.g10460	M7UB04#PHI:3443#BcNoxD#40559#Botrytis_cinerea#reduced_virulence
JADMLE010000009.1.g10460	B0BES1#PHI:1023_PHI:3444#BcnoxA_BcNoxA#40559#Botrytis_cinerea#reduced_virulence
JADMLE010000020.1.g5207	H9C592#PHI:2590_PHI:2611#CMLE#5507#Fusarium_oxysporum#loss_of_pathogenicity
JADMLE010000013.1.g2935	P02829#PHI:463#HSP90#4932#Saccharomyces_cerevisiae#increased_virulence_(hypervirulence)
JADMLE010000007.1.g8401	Q873Z8#PHI:285_PHI:7242_PHI:11290#CHSV_ChsV#5507#Fusarium_oxysporum#increased_virulence_(hypervirulence)_loss_of_pathogenicity_reduced_virulence
JADMLE010000011.1.g1586	A7EN30#PHI:12071#SsEmp24#5180#Sclerotinia_sclerotiorum#reduced_virulence
JADMLE010000012.1.g2535	A4RJV3#PHI:6135_PHI:6636#PEF1_MoMdv1#318829#Magnaporthe_oryzae#reduced_virulence
JADMLE010000006.1.g7702	I1RZ37#PHI:1237#FGSG_09660#5518#Fusarium_graminearum#lethal
JADMLE010000006.1.g7984	B8NBA7#PHI:11992#Pgi#5059#Aspergillus_flavus#reduced_virulence
JADMLE010000014.1.g3205	Q32WF7#PHI:2269#Mdh1#13684#Parastagonospora_nodorum#unaffected_pathogenicity
JADMLE010000006.1.g8149	Q52G60#PHI:2991#MGG_01426.6#318829#Magnaporthe_oryzae#reduced_virulence
JADMLE010000007.1.g8615	Q75T36#PHI:341#CPK1#5462#Colletotrichum_lagenaria#loss_of_pathogenicity
JADMLE010000007.1.g8498	J5JFI0#PHI:11514#Bbctf1alpha_(BBA_08712)#176275#Beauveria_bassiana#reduced_virulence
JADMLE010000006.1.g7781	B9DR51#PHI:1133#Lmepi#5022#Leptosphaeria_maculans#loss_of_pathogenicity
JADMLE010000008.1.g9702	G4MSA5#PHI:123712#Mosrp1_(MGG_04482)#318829#Magnaporthe_oryzae#reduced_virulence_unaffected_pathogenicity
JADMLE010000011.1.g1222	G4MU60#PHI:6615#Mocapn4#318829#Magnaporthe_oryzae#reduced_virulence
JADMLE010000011.1.g1600	A0A0D2XCW5#PHI:123769#Pro1_(FOXG_01740)#5507#Fusarium_oxysporum#unaffected_pathogenicity
JADMLE010000013.1.g2805	J5K093#PHI:3096#Ktr4#176275#Beauveria_bassiana#reduced_virulence
JADMLE010000013.1.g2896	G4MKI0#PHI:2118_PHI:5540#MgSM1_MSP1#318829#Magnaporthe_oryzae#effector_(plant_avirulence_determinant)_increased_virulence_(hypervirulence)
JADMLE010000003.1.g5496	I1RPA0#PHI:1375#GzC2H038#5518#Fusarium_graminearum#unaffected_pathogenicity
JADMLE010000004.1.g6468	G4NE07#PHI:9552#Mogga1#318829#Magnaporthe_oryzae#reduced_virulence
JADMLE010000003.1.g5319	G4N1E0#PHI:3809#TRA1#318829#Magnaporthe_oryzae#reduced_virulence
JADMLE010000001.1.g177	A0A098DTI0#PHI:1180#(Sc_Sat4)#5518#Fusarium_graminearum#reduced_virulence
JADMLE010000003.1.g5931	G1X6F2#PHI:8035#AoRab-7A_(AOL_s00054g446)#2813651#Orbilia_oligospora#reduced_virulence
JADMLE010000020.1.g5217	A0A1D9PUQ1#PHI:123925#TOR_(Sscle_02g011660)#5180#Sclerotinia_sclerotiorum#reduced_virulence
JADMLE010000020.1.g5217	A0A384J8A7#PHI:11523#BcTOR_(BCIN_01g11360)#40559#Botrytis_cinerea#reduced_virulence
JADMLE010000012.1.g2010	G4MV60#PHI:9549#Moarl3#318829#Magnaporthe_oryzae#unaffected_pathogenicity
JADMLE010000007.1.g8570	Q4IEV4#PHI:1637#GzWing009#5518#Fusarium_graminearum#lethal
JADMLE010000006.1.g8200	J4VTY1#PHI:7279#Mpk3#176275#Beauveria_bassiana#reduced_virulence
JADMLE010000010.1.g275	Q4X0J6#PHI:2517#TRPS#746128#Aspergillus_fumigatus#lethal
JADMLE010000007.1.g8287	I1RMR7#PHI:8911#FgVPS36_(FGSG_05263)#5518#Fusarium_graminearum#reduced_virulence
JADMLE010000001.1.g154	E9EU30#PHI:5433#Mero-Ste11#568076#Metarhizium_robertsii#unaffected_pathogenicity
JADMLE010000011.1.g1600	I1RSE9#PHI:1917#GzZC232#5518#Fusarium_graminearum#reduced_virulence
JADMLE010000008.1.g9297	A7EYK4#PHI:12072#SsErv25#5180#Sclerotinia_sclerotiorum#reduced_virulence
JADMLE010000003.1.g5319	I1RPV7#PHI:1227#FGSG_06089#5518#Fusarium_graminearum#lethal
JADMLE010000017.1.g3624	P00445#PHI:2813#Sod1#4932#Saccharomyces_cerevisiae#loss_of_pathogenicity
JADMLE010000017.1.g3624	O59924#PHI:271#SOD1#5476#Candida_albicans#reduced_virulence
JADMLE010000017.1.g3623	I1RWP4#PHI:1530#Gzsnd#5518#Fusarium_graminearum#unaffected_pathogenicity
JADMLE010000003.1.g5691	G4N1D0#PHI:3064#MoRga4#318829#Magnaporthe_oryzae#unaffected_pathogenicity
JADMLE010000007.1.g8694	I1ZIP0#PHI:6208#BbCyp8#176275#Beauveria_bassiana#unaffected_pathogenicity
JADMLE010000006.1.g8198	P87034#PHI:78_PHI:6077#GPA3_Gpa3#5270#Ustilago_maydis#loss_of_pathogenicity_reduced_virulence
JADMLE010000017.1.g3624	Q9C0N4#PHI:318#SOD1#552467#Cryptococcus_bacillisporus#reduced_virulence_loss_of_pathogenicity
JADMLE010000013.1.g2896	Q0R411#PHI:6417#Sm1#29875#Trichoderma_virens#reduced_virulence
JADMLE010000007.1.g8615	G4N7T3#PHI:2162_PHI:7725#CPKA_CpkA#318829#Magnaporthe_oryzae#reduced_virulence_unaffected_pathogenicity
JADMLE010000007.1.g8615	Q01143#PHI:36#CPKA#318829#Magnaporthe_oryzae#loss_of_pathogenicity
JADMLE010000006.1.g8013	J4UTH7#PHI:124060#Ada2_(EJP69137.1)#176275#Beauveria_bassiana#reduced_virulence
JADMLE010000007.1.g8615	O42793#PHI:146#CT-PKAC#5466#Colletotrichum_trifolii#loss_of_pathogenicity
JADMLE010000006.1.g8013	A0A0E0SQJ6#PHI:1553#GzMyb017#5518#Fusarium_graminearum#reduced_virulence
JADMLE010000003.1.g5691	I1RTD1#PHI:1645#GzWing017#5518#Fusarium_graminearum#unaffected_pathogenicity
JADMLE010000006.1.g7705	I1RZ39#PHI:1599#GzOB039#5518#Fusarium_graminearum#unaffected_pathogenicity
JADMLE010000008.1.g9233	Q8TG14#PHI:549_PHI:2359#BCCHS3a_Bcchs3a#40559#Botrytis_cinerea#reduced_virulence_unaffected_pathogenicity
JADMLE010000002.1.g4278	B2VY78#PHI:11324#TtcA#45151#Pyrenophora_tritici-repentis#unaffected_pathogenicity
JADMLE010000009.1.g10342	G4NB68#PHI:123550#MoAde6_(MGG_11343)#318829#Magnaporthe_oryzae#reduced_virulence
JADMLE010000009.1.g10311	H1UYP0#PHI:11712#ChHxt4_(XP_018158593)#80884#Colletotrichum_higginsianum#reduced_virulence
JADMLE010000004.1.g6457	I1RQL1#PHI:1451#GzGH#5518#Fusarium_graminearum#unaffected_pathogenicity
JADMLE010000020.1.g5269	G4MY65#PHI:7317#Tpc1#318829#Magnaporthe_oryzae#reduced_virulence
JADMLE010000002.1.g5046	A0SXQ6#PHI:1061#MgRho3#318829#Magnaporthe_oryzae#loss_of_pathogenicity
JADMLE010000007.1.g8615	C0H5W3#PHI:2370#Bcpka1#40559#Botrytis_cinerea#reduced_virulence
JADMLE010000012.1.g2432	G4N7K8#PHI:9032#Mocrn1_(MGG_06389)#318829#Magnaporthe_oryzae#reduced_virulence_unaffected_pathogenicity
JADMLE010000006.1.g8149	I1RZG7#PHI:1551#GzMyb015#5518#Fusarium_graminearum#unaffected_pathogenicity
JADMLE010000007.1.g8400	E9EFJ0#PHI:9493#MaChsVII_(XP_007814978.1)#92637#Metarhizium_acridum#reduced_virulence
JADMLE010000007.1.g8401	Q4X0H6#PHI:3048#CSMA#746128#Aspergillus_fumigatus#reduced_virulence
JADMLE010000008.1.g9233	P54267#PHI:565_PHI:3044#ChsG_CHSG#746128#Aspergillus_fumigatus#reduced_virulence_unaffected_pathogenicity
JADMLE010000007.1.g8400	A0A1C3YIF8#PHI:11731#Chs7_(FGSG_12039)#5518#Fusarium_graminearum#reduced_virulence
JADMLE010000002.1.g4581	Q4WCZ1#PHI:2969#ArgEF#746128#Aspergillus_fumigatus#reduced_virulence
JADMLE010000011.1.g982	I1RAH2#PHI:1629#GzWing001#5518#Fusarium_graminearum#unaffected_pathogenicity
JADMLE010000002.1.g5046	I1R9M1#PHI:3834#Fgrho3#5518#Fusarium_graminearum#unaffected_pathogenicity
JADMLE010000011.1.g1324	G4MZD0#PHI:3060_PHI:4054#Molrg1_Lrg1#318829#Magnaporthe_oryzae#loss_of_pathogenicity
JADMLE010000011.1.g1714	Q6Q487#PHI:2306#ClxA#746128#Aspergillus_fumigatus#unaffected_pathogenicity
JADMLE010000001.1.g154	B6VCT9#PHI:2484#Ste11#40559#Botrytis_cinerea#loss_of_pathogenicity
JADMLE010000008.1.g9600	C8V0N8#PHI:5268#Uge3#162425#Aspergillus_nidulans#increased_virulence_(hypervirulence)
JADMLE010000017.1.g3522	E9DWQ2#PHI:10507#Sho1_(MAC_02050)#92637#Metarhizium_acridum#reduced_virulence_unaffected_pathogenicity
JADMLE010000013.1.g2951	Q5K2R7#PHI:393#CpCOT1#5111#Claviceps_purpurea#loss_of_pathogenicity

## Sheet: C. piceicola EI-20
Table S1 - PHI-base annotated genes identified in C. piceicola EI-20
Query	PHI-base accession
JALQBC010000042.1.g7440	Q9UWF0#PHI:2108#CAM#318829#Magnaporthe_oryzae#reduced_virulence_loss_of_pathogenicity
JALQBC010000003.1.g5503	Q00580#PHI:49_PHI:770#CPG1_CPG2#5116#Cryphonectria_parasitica#reduced_virulence_unaffected_pathogenicity
JALQBC010000003.1.g5503	O13315#PHI:83_PHI:123423#MAGB_MAGB_(MGG_00365)#318829#Magnaporthe_oryzae#reduced_virulence
JALQBC010000004.1.g7127	A0A384K6F2#PHI:10434#BcactA_(Bcin16g02020)#40559#Botrytis_cinerea#reduced_virulence
JALQBC010000003.1.g5503	Q96VA7#PHI:251#FGA1#5507#Fusarium_oxysporum#reduced_virulence
JALQBC010000003.1.g5503	I1RNF9#PHI:1012#GzGPA1#5518#Fusarium_graminearum#unaffected_pathogenicity
JALQBC010000003.1.g5503	O42784#PHI:173#CTG1#5466#Colletotrichum_trifolii#loss_of_pathogenicity
JALQBC010000003.1.g5503	B2Z3E2#PHI:2413#Cgg1#31870#Colletotrichum_graminicola#reduced_virulence
JALQBC010000003.1.g5503	Q875J4#PHI:385#TgaA#29875#Trichoderma_virens#reduced_virulence
JALQBC010000005.1.g8150	A0A4T0VYD8#PHI:123892#Atg8#80884#Colletotrichum_higginsianum#unaffected_pathogenicity
JALQBC010000029.1.g5049	Q4ICG5#PHI:9145#FgAP2mu_(FGSG_05093)#5518#Fusarium_graminearum#reduced_virulence
JALQBC010000034.1.g6077	G4MYS1#PHI:4736_PHI:11140#MoYpt7_MGG_08144_(MoYpt7)#318829#Magnaporthe_oryzae#loss_of_pathogenicity_reduced_virulence_unaffected_pathogenicity
JALQBC010000011.1.g1086	Q4HTT1#PHI:1468#GzCCAAT008#5518#Fusarium_graminearum#unaffected_pathogenicity
JALQBC010000029.1.g5049	A0A0D2XX76#PHI:123665#Nap-2sigma_(FOXG_08592)#5507#Fusarium_oxysporum#reduced_virulence
JALQBC010000003.1.g5503	Q9HEP9#PHI:203#BCG1#40559#Botrytis_cinerea#reduced_virulence
JALQBC010000005.1.g8150	H9B3V9#PHI:3669#VdATG8#27337#Verticillium_dahliae#unaffected_pathogenicity
JALQBC010000009.1.g10422	A0A194VXX9#PHI:124073#CreA_(KUI69101.1)#105487#Valsa_mali#reduced_virulence
JALQBC010000005.1.g8096	I1S287#PHI:11988#FgRab1_(FGSG_10873)#5518#Fusarium_graminearum#reduced_virulence
JALQBC010000001.1.g180	I1RMT4#PHI:5729_PHI:124159#ScOrtholog_PPG1_Ppg1#5518#Fusarium_graminearum#reduced_virulence
JALQBC010000009.1.g10506	A0A194VWI2#PHI:10296#Gvm3_(VM1G_04248)#105487#Valsa_mali#reduced_virulence
JALQBC010000003.1.g5503	D2X3B5#PHI:2414#AaGa1#5599#Alternaria_alternata#unaffected_pathogenicity
JALQBC010000003.1.g5503	O74227#PHI:4237#CGA1#5016#Bipolaris_maydis#unaffected_pathogenicity
JALQBC010000064.1.g9285	A0A0J9UPD6#PHI:123664#Nap-2micron_(_FOXG_04448)#5507#Fusarium_oxysporum#reduced_virulence
JALQBC010000009.1.g10504	G2XG03#PHI:5536#VdHog1#27337#Verticillium_dahliae#reduced_virulence
JALQBC010000005.1.g8150	A0A063BP02#PHI:10657#UvAtg8#1159556#Ustilaginoidea_virens#reduced_virulence
JALQBC010000032.1.g5823	A0A2H3GEQ4#PHI:123219#FgErv14_(FGSG_01398)#5518#Fusarium_graminearum#reduced_virulence
JALQBC010000005.1.g8142	I1S1V9#PHI:1604#GzOB045#5518#Fusarium_graminearum#unaffected_pathogenicity
JALQBC010000003.1.g5185	P0CT16#PHI:9554#Mosar1#318829#Magnaporthe_oryzae#unaffected_pathogenicity
JALQBC010000038.1.g6630	A0A194WD70#PHI:10295#Gvm2_(VM1G_09956)#105487#Valsa_mali#reduced_virulence
JALQBC010000005.1.g8293	A0A0D2Y922#PHI:124013#ARP3#5507#Fusarium_oxysporum#unaffected_pathogenicity
JALQBC010000018.1.g2618	G4MU71#PHI:11143#MGG_04830_(MoVps26)#318829#Magnaporthe_oryzae#reduced_virulence
JALQBC010000032.1.g5823	G4MYQ8#PHI:123965#Erv14_(MGG_08132)#318829#Magnaporthe_oryzae#loss_of_pathogenicity_reduced_virulence
JALQBC010000011.1.g1053	A0A194W6H1#PHI:10182#Pmk1#105487#Valsa_mali#reduced_virulence
JALQBC010000038.1.g6648	A0A194WD53#PHI:11524#VM1G_09934_(VmSNF1)#105487#Valsa_mali#reduced_virulence
JALQBC010000012.1.g1191	I1RRW3#PHI:1658#GzCCCH002#5518#Fusarium_graminearum#unaffected_pathogenicity
JALQBC010000009.1.g10506	G4MW64#PHI:9033#MoMagA_(MGG_01818)#318829#Magnaporthe_oryzae#unaffected_pathogenicity
JALQBC010000011.1.g1053	Q9UW09#PHI:170#CMK1#5462#Colletotrichum_lagenaria#loss_of_pathogenicity
JALQBC010000011.1.g1053	L2GIQ8#PHI:123866#MK1_(CGGC5_15219)#690256#Colletotrichum_fructicola#reduced_virulence
JALQBC010000011.1.g1053	H1VA10#PHI:6622#ChMK1#80884#Colletotrichum_higginsianum#loss_of_pathogenicity
JALQBC010000009.1.g10506	O13314#PHI:82#MAGA#318829#Magnaporthe_oryzae#unaffected_pathogenicity
JALQBC010000044.1.g7599	B0B5Z8#PHI:1036#Rac#5111#Claviceps_purpurea#loss_of_pathogenicity
JALQBC010000011.1.g1053	G4N0Z0#PHI:2163#PMK1#318829#Magnaporthe_oryzae#reduced_virulence
JALQBC010000014.1.g1696	G4MWX1#PHI:7134#MoRab5B#318829#Magnaporthe_oryzae#reduced_virulence
JALQBC010000011.1.g1053	I1RQN9#PHI:309_PHI:3517_PHI:1189_PHI:4245_PHI:5479#MAP1_(related:_GPMK1)#5518#Fusarium_graminearum#loss_of_pathogenicity_reduced_virulence
JALQBC010000011.1.g1053	Q92246#PHI:56_PHI:690#PMK1#318829#Magnaporthe_oryzae#loss_of_pathogenicity
JALQBC010000011.1.g1053	Q9HGU2#PHI:215_PHI:2285_PHI:2827_PHI:6315_PHI:7240_PHI:12112#FMK1_Fmk1#5507#Fusarium_oxysporum#loss_of_pathogenicity_unaffected_pathogenicity_reduced_virulence
JALQBC010000011.1.g1053	A0A0C4DHU3#PHI:10249#Fmk1_(FOXG_08140)#5507#Fusarium_oxysporum#reduced_virulence
JALQBC010000004.1.g7121	G4NH08#PHI:7117#MoGSK1#318829#Magnaporthe_oryzae#loss_of_pathogenicity
JALQBC010000004.1.g7121	I1RT36#PHI:1200_PHI:4587#(Gsk3)_Fgk3#5518#Fusarium_graminearum#reduced_virulence_loss_of_pathogenicity
JALQBC010000044.1.g7599	A0JC80#PHI:3623#RacA#35717#Epichloe_festucae#increased_virulence_(hypervirulence)
JALQBC010000011.1.g1053	G2XH29#PHI:124306#Kss1_(VDAG_09461)#27337#Verticillium_dahliae#reduced_virulence
JALQBC010000013.1.g1652	A0A1L2DC29#PHI:11603#VmGlu2#105487#Valsa_mali#reduced_virulence_increased_virulence_(hypervirulence)
JALQBC010000009.1.g10523	N4VQQ5#PHI:3280#CoRAS1#5465#Colletotrichum_orbiculare#lethal
JALQBC010000009.1.g10504	Q4WSF6#PHI:6084#SakA#746128#Aspergillus_fumigatus#reduced_virulence
JALQBC010000009.1.g10504	B0XR80#PHI:123498#SakA#746128#Aspergillus_fumigatus#increased_virulence_(hypervirulence)
JALQBC010000011.1.g1053	Q7ZA49#PHI:2330#Lf_pmk1#93591#Lecanicillium_fungicola#unaffected_pathogenicity
JALQBC010000011.1.g1053	A0A063C6H4#PHI:9480#UvPmk1_(KDB_16903.1)#1159556#Ustilaginoidea_virens#reduced_virulence
JALQBC010000044.1.g7599	G5EH19#PHI:780_PHI:787_PHI:808_PHI:2054#MGG_02731_Rac1#318829#Magnaporthe_oryzae#loss_of_pathogenicity_reduced_virulence
JALQBC010000044.1.g7599	V6RR76#PHI:3831#Fgrac1#5518#Fusarium_graminearum#reduced_virulence
JALQBC010000011.1.g1053	E9EWV4#PHI:5426#Mero-Fus3#568076#Metarhizium_robertsii#reduced_virulence
JALQBC010000011.1.g1053	E9DS25#PHI:3889#MaMk1#92637#Metarhizium_acridum#loss_of_pathogenicity
JALQBC010000011.1.g1053	Q5EKM7#PHI:483#VMK1#27337#Verticillium_dahliae#loss_of_pathogenicity_reduced_virulence
JALQBC010000002.1.g3069	Q4WQK8#PHI:6111#CpcB#746128#Aspergillus_fumigatus#reduced_virulence
JALQBC010000002.1.g3069	B0Y4S0#PHI:4677#AfcpcB#746128#Aspergillus_fumigatus#reduced_virulence
JALQBC010000004.1.g6971	A0A194W6B7#PHI:124231#VM1G_06867#105487#Valsa_mali#reduced_virulence
JALQBC010000009.1.g10506	Q65YU2#PHI:395#FGA2#5507#Fusarium_oxysporum#loss_of_pathogenicity
JALQBC010000009.1.g10506	I1RYZ7#PHI:1013#GzGPA2#5518#Fusarium_graminearum#reduced_virulence
JALQBC010000011.1.g1053	Q8PHQ1#PHI:4028#SsuA#346#Xanthomonas_citri#reduced_virulence
JALQBC010000011.1.g1053	Q7Z8D0#PHI:2346#Bbmpk1#176275#Beauveria_bassiana#loss_of_pathogenicity
JALQBC010000011.1.g1053	Q96VL1#PHI:245#CPMK1#5111#Claviceps_purpurea#loss_of_pathogenicity
JALQBC010000017.1.g2432	A0A194VTS2#PHI:11037#NRPS14_(VM1G_03342)#105487#Valsa_mali#increased_virulence_(hypervirulence)_unaffected_pathogenicity
JALQBC010000029.1.g5000	Q96VL3#PHI:339#CLPT1#290576#Colletotrichum_lindemuthianum#reduced_virulence
JALQBC010000022.1.g3991	G4NAT2#PHI:11084#MoMob1_(MGG_03151)#318829#Magnaporthe_oryzae#reduced_virulence
JALQBC010000013.1.g1574	I1RS24#PHI:1584#GzOB024#5518#Fusarium_graminearum#unaffected_pathogenicity
JALQBC010000025.1.g4540	T0LLS6#PHI:6703#CgRhoB#474922#Colletotrichum_gloeosporioides#reduced_virulence
JALQBC010000042.1.g7460	G4MNE6#PHI:2109#CNB#318829#Magnaporthe_oryzae#reduced_virulence_loss_of_pathogenicity
JALQBC010000025.1.g4530	I1RCU4#PHI:123069#FgPMA1_(FGSG_01425)#5518#Fusarium_graminearum#reduced_virulence
JALQBC010000023.1.g4203	I1RPQ7#PHI:6411#FgCdc10#5518#Fusarium_graminearum#unaffected_pathogenicity
JALQBC010000022.1.g3881	A0A8J5U4R2#PHI:124012#ARC18#5507#Fusarium_oxysporum#reduced_virulence
JALQBC010000011.1.g1053	M3AVQ5#PHI:8001#Fus3#1873960#Pseudocercospora_fijiensis#reduced_virulence
JALQBC010000010.1.g665	A0A0E0SID1#PHI:11601#Sah1_(FGSG_05615)#5518#Fusarium_graminearum#reduced_virulence
JALQBC010000044.1.g7599	G2YY48#PHI:6950#Bcrac#40559#Botrytis_cinerea#loss_of_pathogenicity
JALQBC010000042.1.g7460	A0A0D2XC66#PHI:10879#Cnb1_(XP_018234243)#5507#Fusarium_oxysporum#reduced_virulence
JALQBC010000006.1.g8861	G4NJI5#PHI:10425#PoMet3_(MGG_15027)#318829#Magnaporthe_oryzae#reduced_virulence
JALQBC010000055.1.g8597	Q4WKG5#PHI:2530#TUB1#746128#Aspergillus_fumigatus#lethal_loss_of_pathogenicity
JALQBC010000011.1.g1053	Q29YB0#PHI:2438#MgFus3#1047171#Zymoseptoria_tritici#loss_of_pathogenicity
JALQBC010000018.1.g2574	G4NCL5#PHI:877#MGG_00383#318829#Magnaporthe_oryzae#reduced_virulence
JALQBC010000003.1.g5120	A0A0N9DQW5#PHI:10255#VmXyl1#105487#Valsa_mali#reduced_virulence
JALQBC010000003.1.g5278	O93876#PHI:3987#Cpkk1#5116#Cryphonectria_parasitica#reduced_virulence
JALQBC010000065.1.g9330	V6RLW4#PHI:1583#GzOB023#5518#Fusarium_graminearum#unaffected_pathogenicity
JALQBC010000002.1.g3048	P0CT06#PHI:305#ICL1#318829#Magnaporthe_oryzae#reduced_virulence
JALQBC010000002.1.g2945	A0A1S6JYV9#PHI:7447#CpSlt2#5116#Cryphonectria_parasitica#reduced_virulence
JALQBC010000003.1.g5232	A0A559KTE7#PHI:11677#Arl3_(FOXG_4440)#5507#Fusarium_oxysporum#reduced_virulence
JALQBC010000003.1.g5361	A0A0D2XZG3#PHI:9745#FolVPS21_(FOXG_09392)#5507#Fusarium_oxysporum#reduced_virulence
JALQBC010000008.1.g10253	I1RA52#PHI:445#NOS1#5518#Fusarium_graminearum#reduced_virulence
JALQBC010000009.1.g10657	I1RN31#PHI:1223#FGSG_05393#5518#Fusarium_graminearum#lethal
JALQBC010000003.1.g5361	G4N8I6#PHI:7133#MoRab5A#318829#Magnaporthe_oryzae#reduced_virulence
JALQBC010000020.1.g3485	H1VS96#PHI:124282#URA3_(CH63R_12904)#80884#Colletotrichum_higginsianum#loss_of_pathogenicity
JALQBC010000040.1.g7271	J5K8Q8#PHI:3270#ARSEF_2860#176275#Beauveria_bassiana#reduced_virulence
JALQBC010000009.1.g10621	V6RQ48#PHI:9142#FgAP2alpha_(FGSG_09735)#5518#Fusarium_graminearum#reduced_virulence
JALQBC010000007.1.g9481	I1RJT0#PHI:8913#FgVPS2_(FGSG_04112)#5518#Fusarium_graminearum#lethal
JALQBC010000002.1.g3463	G4N9S6#PHI:9547#Moarf6#318829#Magnaporthe_oryzae#unaffected_pathogenicity
JALQBC010000007.1.g9457	G4N525#PHI:2121#MST50p#318829#Magnaporthe_oryzae#loss_of_pathogenicity
JALQBC010000002.1.g3043	Q6GX81#PHI:3988#Cpkk2#5116#Cryphonectria_parasitica#reduced_virulence
JALQBC010000014.1.g1879	E3Q4H7#PHI:124252#URE1(GLRG_00633.1)#31870#Colletotrichum_graminicola#reduced_virulence
JALQBC010000044.1.g7581	A0A098DGQ1#PHI:6198#SOD1#5518#Fusarium_graminearum#reduced_virulence
JALQBC010000048.1.g7810	G4MTG9#PHI:8734_PHI:9355#MoLeu1_(MGG_01553)_Leu1_(MGG_01553)#318829#Magnaporthe_oryzae#loss_of_pathogenicity_reduced_virulence
JALQBC010000076.1.g9914	Q4WXL2#PHI:123451#AfgapA_(Afu3G09900)#746128#Aspergillus_fumigatus#increased_virulence_(hypervirulence)
JALQBC010000002.1.g2945	Q8X125#PHI:263#MAF1#5462#Colletotrichum_lagenaria#reduced_virulence
JALQBC010000028.1.g4839	A4RE77#PHI:11778#Momyo1_(MGG_00748)#318829#Magnaporthe_oryzae#reduced_virulence
JALQBC010000001.1.g308	T0KEV9#PHI:11318#CgEnd3#474922#Colletotrichum_gloeosporioides#reduced_virulence
JALQBC010000006.1.g8985	A0A194WAB9#PHI:11042#PKS39_(VM1G_09018)#105487#Valsa_mali#unaffected_pathogenicity
JALQBC010000006.1.g8888	G4N6T3#PHI:9356#Leu4_(MGG_13485)#318829#Magnaporthe_oryzae#reduced_virulence
JALQBC010000002.1.g2945	X0JB59#PHI:4679#FoSlt2#5507#Fusarium_oxysporum#reduced_virulence
JALQBC010000034.1.g6077	G1X6F2#PHI:8035#AoRab-7A_(AOL_s00054g446)#2813651#Orbilia_oligospora#reduced_virulence
JALQBC010000044.1.g7581	Q96VL0#PHI:769#CPSOD1#5111#Claviceps_purpurea#unaffected_pathogenicity
JALQBC010000002.1.g2945	O13352#PHI:113#MPS1#318829#Magnaporthe_oryzae#loss_of_pathogenicity
JALQBC010000002.1.g2945	Q8TG19#PHI:266#MGV1#5518#Fusarium_graminearum#reduced_virulence_loss_of_pathogenicity
JALQBC010000002.1.g2945	I1S0S6#PHI:1196#(Mgv1)#5518#Fusarium_graminearum#reduced_virulence
JALQBC010000048.1.g7810	I1RYX6#PHI:9357_PHI:123615#Fgleu1_(FGSG_09589)_LEU1_(FGS_09589)#5518#Fusarium_graminearum#loss_of_pathogenicity
JALQBC010000001.1.g308	P0CT09#PHI:7223#Moend3#318829#Magnaporthe_oryzae#reduced_virulence
JALQBC010000024.1.g4334	S0E8I3#PHI:124349#SdhB#5127#Fusarium_fujikuroi#increased_virulence_(hypervirulence)_reduced_virulence
JALQBC010000014.1.g1845	J5K938#PHI:7057#PilA#176275#Beauveria_bassiana#reduced_virulence
JALQBC010000002.1.g3017	I1RFZ8#PHI:1663#GzCCHC003#5518#Fusarium_graminearum#unaffected_pathogenicity
JALQBC010000038.1.g6560	G4ND54#PHI:8041_PHI:8048#Moubc9_Ubc9#318829#Magnaporthe_oryzae#reduced_virulence
JALQBC010000005.1.g8022	G4MTN1#PHI:6348_PHI:8233#MoPmt2_MoPmt2_(MGG_07190)#318829#Magnaporthe_oryzae#reduced_virulence
JALQBC010000028.1.g4838	A6ZIB7#PHI:858#NOX1#318829#Magnaporthe_oryzae#loss_of_pathogenicity
JALQBC010000001.1.g190	G4NFW7#PHI:8928#MoSCAD2_(MGG_08690)#318829#Magnaporthe_oryzae#loss_of_pathogenicity
JALQBC010000042.1.g7469	G4MND6#PHI:123278_PHI:123753#MoNap1_(MGG_06924)_Nap1#318829#Magnaporthe_oryzae#reduced_virulence
JALQBC010000011.1.g926	Q2PEN8#PHI:577#NoxB#35717#Epichloe_festucae#unaffected_pathogenicity
JALQBC010000020.1.g3611	W9ZNB6#PHI:123991#YjeF#5507#Fusarium_oxysporum#increased_virulence_(hypervirulence)
JALQBC010000002.1.g3309	I1RFX8#PHI:1574#GzOB014#5518#Fusarium_graminearum#lethal
JALQBC010000024.1.g4308	E9EL64#PHI:11522#DNM1_(MAA_00205)#568076#Metarhizium_robertsii#reduced_virulence
JALQBC010000003.1.g5363	K3W1P7#PHI:11619#FpHsp104_(FPSE_03525)#101028#Fusarium_pseudograminearum#reduced_virulence
JALQBC010000020.1.g3485	I1RWM0#PHI:1534_PHI:4513#GzMADS001_FgMcm1#5518#Fusarium_graminearum#unaffected_pathogenicity_reduced_virulence
JALQBC010000010.1.g601	G4N4D6#PHI:11141#MGG_05089_(MoVps35)#318829#Magnaporthe_oryzae#reduced_virulence
JALQBC010000024.1.g4275	A0A0D2X980#PHI:9590#Pmt4_(FOXG_00440)#5507#Fusarium_oxysporum#reduced_virulence
JALQBC010000002.1.g2945	E9ESS9#PHI:5428#Mero-Slt2#568076#Metarhizium_robertsii#loss_of_pathogenicity
JALQBC010000024.1.g4308	G4N7U4#PHI:6634_PHI:9301#MoDnm1_Modnm1_(MGG_06361)#318829#Magnaporthe_oryzae#reduced_virulence
JALQBC010000010.1.g601	A0A7J6IL04#PHI:123833#Vps35#690256#Colletotrichum_fructicola#loss_of_pathogenicity
JALQBC010000014.1.g1853	I1R9X6#PHI:8908#FgVPS28_(FGSG_00291)#5518#Fusarium_graminearum#reduced_virulence
JALQBC010000005.1.g7938	G4NC97#PHI:3976#MoIlv6#318829#Magnaporthe_oryzae#loss_of_pathogenicity
JALQBC010000009.1.g10558	G4MVA4#PHI:5593#FZC4#318829#Magnaporthe_oryzae#unaffected_pathogenicity
JALQBC010000020.1.g3485	W7LTW0#PHI:3355_PHI:4514#Mads1_Fvmcm1#117187#Fusarium_verticillioides#unaffected_pathogenicity_reduced_virulence
JALQBC010000020.1.g3485	G2WVY4#PHI:6619#VdMcm1#27337#Verticillium_dahliae#reduced_virulence
JALQBC010000039.1.g6737	G4MXL4#PHI:123969#ERV46_(MGG_01245)#318829#Magnaporthe_oryzae#unaffected_pathogenicity
JALQBC010000009.1.g10506	Q589C6#PHI:574#BCG3#40559#Botrytis_cinerea#reduced_virulence
JALQBC010000012.1.g1291	A7EXS0#PHI:9519#SsFdh1_(SS1G_10135)#5180#Sclerotinia_sclerotiorum#reduced_virulence
JALQBC010000019.1.g2835	G4XVB6#PHI:2299#CHS1#318829#Magnaporthe_oryzae#reduced_virulence
JALQBC010000011.1.g1129	A0A098DSY3#PHI:11784#FgPse1_(FGSG_13254)#5518#Fusarium_graminearum#reduced_virulence
JALQBC010000020.1.g3485	G4NJ14#PHI:2188#MoMCM1#318829#Magnaporthe_oryzae#reduced_virulence_loss_of_pathogenicity
JALQBC010000006.1.g8960	I1RWG6#PHI:1187#(Sc_Dbf2/Dbf20)#5518#Fusarium_graminearum#reduced_virulence
JALQBC010000002.1.g2945	Q000T6#PHI:1032#Bmp3#40559#Botrytis_cinerea#reduced_virulence
JALQBC010000002.1.g2945	A0A384JS06#PHI:8456_PHI:11612#BcBmp3_Bmp3#40559#Botrytis_cinerea#reduced_virulence
JALQBC010000002.1.g2945	A7EJF2#PHI:123162#SsSmk3_(SS1G_05445)#5180#Sclerotinia_sclerotiorum#reduced_virulence
JALQBC010000006.1.g8940	I1RWI5#PHI:1590#GzOB030#5518#Fusarium_graminearum#lethal
JALQBC010000014.1.g1879	E9F5A9#PHI:9533#Urease_(MAA_07458)#568076#Metarhizium_robertsii#unaffected_pathogenicity
JALQBC010000009.1.g10423	G4MSK7#PHI:7149#Moglo3#318829#Magnaporthe_oryzae#reduced_virulence
JALQBC010000002.1.g3166	A0A4E9DG31#PHI:123820#AP1sigma_(FGSG_10034)#5518#Fusarium_graminearum#loss_of_pathogenicity
JALQBC010000020.1.g3488	G1XLT2#PHI:4021#AoMls#2813651#Orbilia_oligospora#reduced_virulence
JALQBC010000002.1.g2985	I1S050#PHI:1203_PHI:123410#(Sc_Yck1/2/3)_FgYCK1_(FGRRES_10066)#5518#Fusarium_graminearum#reduced_virulence_loss_of_pathogenicity
JALQBC010000005.1.g8030	I1S297#PHI:8912#FgVPS20_(FGSG_10883)#5518#Fusarium_graminearum#reduced_virulence
JALQBC010000011.1.g973	I1RA20#PHI:1244#FGSG_00337#5518#Fusarium_graminearum#unaffected_pathogenicity
JALQBC010000006.1.g8960	G4NJ37#PHI:11083#MoDbf2_(MGG_02757)#318829#Magnaporthe_oryzae#reduced_virulence
JALQBC010000005.1.g8086	I1RBC0#PHI:10481#Sey1_(FGSG_00833)#5518#Fusarium_graminearum#reduced_virulence_unaffected_pathogenicity
JALQBC010000021.1.g3813	G4NC35#PHI:9199#MoCKb1_(MGG_00446)#318829#Magnaporthe_oryzae#reduced_virulence_unaffected_pathogenicity
JALQBC010000006.1.g9154	A0A0E0S1S6#PHI:9097#Fgist1_(FGSG_12578)#5518#Fusarium_graminearum#reduced_virulence
JALQBC010000022.1.g3931	Q524W4#PHI:2084#Moatg18#318829#Magnaporthe_oryzae#reduced_virulence
JALQBC010000005.1.g8113	I1S248#PHI:8914#FgVPS24_(FGSG_10832)#5518#Fusarium_graminearum#lethal
JALQBC010000001.1.g127	G4N9W2#PHI:6607#ARRDC1#318829#Magnaporthe_oryzae#reduced_virulence
JALQBC010000014.1.g1879	Q6A3P9#PHI:123890#UreB_(AFUA_1G04560)#746128#Aspergillus_fumigatus#reduced_virulence
JALQBC010000028.1.g4838	I1RB34#PHI:10453#NoxA_(FGSG_00739)#5518#Fusarium_graminearum#reduced_virulence
JALQBC010000019.1.g2835	Q8TFN5#PHI:1055#CgCHSIII#31870#Colletotrichum_graminicola#unaffected_pathogenicity
JALQBC010000029.1.g5051	A6N6J8#PHI:1021_PHI:2981#CTF1_Ctf1#5507#Fusarium_oxysporum#unaffected_pathogenicity_reduced_virulence
JALQBC010000052.1.g8471	J5JEX5#PHI:3097#Kre2/Mnt1#176275#Beauveria_bassiana#reduced_virulence
JALQBC010000010.1.g860	I1R9N5#PHI:3910#FgSAT#5518#Fusarium_graminearum#unaffected_pathogenicity
JALQBC010000029.1.g5051	I1RE61#PHI:1800#GzZC115#5518#Fusarium_graminearum#unaffected_pathogenicity
JALQBC010000009.1.g10506	Q8TFX6#PHI:354#GPAB#746128#Aspergillus_fumigatus#reduced_virulence
JALQBC010000009.1.g10506	B0XR79#PHI:4678#AfgpaB#746128#Aspergillus_fumigatus#reduced_virulence
JALQBC010000009.1.g10506	B8N690#PHI:7995#GpaB#5059#Aspergillus_flavus#reduced_virulence
JALQBC010000002.1.g3164	I1RZL5#PHI:9974#Srp1#5518#Fusarium_graminearum#reduced_virulence
JALQBC010000003.1.g5163	G4N7X0#PHI:418_PHI:2119_PHI:8262#MST11_MST11p_Mst11#318829#Magnaporthe_oryzae#loss_of_pathogenicity_reduced_virulence_unaffected_pathogenicity
JALQBC010000020.1.g3606	Q2KEW0#PHI:2160#MoSHO1#318829#Magnaporthe_oryzae#reduced_virulence
JALQBC010000007.1.g9457	I1RJR9#PHI:3375#FgSte50#5518#Fusarium_graminearum#loss_of_pathogenicity
JALQBC010000024.1.g4275	J5K1X2#PHI:7036#Pmt4#176275#Beauveria_bassiana#increased_virulence_(hypervirulence)_reduced_virulence
JALQBC010000020.1.g3485	J5JMW3#PHI:9121#Bbmcm1_(BBA_06763)#176275#Beauveria_bassiana#reduced_virulence
JALQBC010000021.1.g3838	G4MVK9#PHI:5017#MoPEX11A#318829#Magnaporthe_oryzae#reduced_virulence
JALQBC010000023.1.g4130	G4N6L6#PHI:11998#Vps13_(MGG_06537)#318829#Magnaporthe_oryzae#reduced_virulence
JALQBC010000007.1.g9578	A4RJV3#PHI:6135_PHI:6636#PEF1_MoMdv1#318829#Magnaporthe_oryzae#reduced_virulence
JALQBC010000029.1.g5055	A7F6V9#PHI:2911#Ss-pth2#5180#Sclerotinia_sclerotiorum#reduced_virulence
JALQBC010000002.1.g2945	Q1G7H6#PHI:1042#MgSlt2#1047171#Zymoseptoria_tritici#reduced_virulence
JALQBC010000001.1.g80	I1S1A3#PHI:9095#Fgvps60_(FGSG_10503)#5518#Fusarium_graminearum#loss_of_pathogenicity
JALQBC010000016.1.g2282	H9C592#PHI:2590_PHI:2611#CMLE#5507#Fusarium_oxysporum#loss_of_pathogenicity
JALQBC010000028.1.g4838	M7UB04#PHI:3443#BcNoxD#40559#Botrytis_cinerea#reduced_virulence
JALQBC010000028.1.g4838	B0BES1#PHI:1023_PHI:3444#BcnoxA_BcNoxA#40559#Botrytis_cinerea#reduced_virulence
JALQBC010000019.1.g2833	E9ESW5#PHI:11492#IlvC_(MAA_03009)#568076#Metarhizium_robertsii#reduced_virulence
JALQBC010000048.1.g7803	I1RE80#PHI:3037#FgERG5A#5518#Fusarium_graminearum#reduced_virulence
JALQBC010000003.1.g5503	P87032#PHI:76#GPA1#5270#Ustilago_maydis#unaffected_pathogenicity
JALQBC010000025.1.g4555	E9EZF4#PHI:5429#Mero-Ime2#568076#Metarhizium_robertsii#unaffected_pathogenicity
JALQBC010000002.1.g2945	M3AFB7#PHI:8002#Slt2#1873960#Pseudocercospora_fijiensis#reduced_virulence
JALQBC010000048.1.g7810	B0XSF6#PHI:9564#LeuA_(AFUB_027020)#746128#Aspergillus_fumigatus#reduced_virulence
JALQBC010000020.1.g3606	T0K4G1#PHI:11645#CgSho1#474922#Colletotrichum_gloeosporioides#reduced_virulence
JALQBC010000039.1.g6688	G4NBS6#PHI:5666#MoPRO1#318829#Magnaporthe_oryzae#unaffected_pathogenicity
JALQBC010000006.1.g8996	A0SXQ6#PHI:1061#MgRho3#318829#Magnaporthe_oryzae#loss_of_pathogenicity
JALQBC010000012.1.g1296	A4QVH4#PHI:5187#MoCCP1#318829#Magnaporthe_oryzae#reduced_virulence
JALQBC010000009.1.g10637	Q4IEV4#PHI:1637#GzWing009#5518#Fusarium_graminearum#lethal
JALQBC010000004.1.g7113	P02829#PHI:463#HSP90#4932#Saccharomyces_cerevisiae#increased_virulence_(hypervirulence)
JALQBC010000042.1.g7401	I1RTF5#PHI:1532#GzLam001#5518#Fusarium_graminearum#unaffected_pathogenicity
JALQBC010000003.1.g5510	I1RN37#PHI:1374#GzC2H037#5518#Fusarium_graminearum#unaffected_pathogenicity
JALQBC010000003.1.g5163	A0A0E0SIZ6#PHI:1016_PHI:1191_PHI:3376#STE11_(Sc_Ste11)_FgSte11#5518#Fusarium_graminearum#loss_of_pathogenicity_reduced_virulence
JALQBC010000029.1.g5051	J5JFI0#PHI:11514#Bbctf1alpha_(BBA_08712)#176275#Beauveria_bassiana#reduced_virulence
JALQBC010000015.1.g2094	I1RRB0#PHI:7124#FgEB1#5518#Fusarium_graminearum#reduced_virulence
JALQBC010000039.1.g6675	A7EN30#PHI:12071#SsEmp24#5180#Sclerotinia_sclerotiorum#reduced_virulence
JALQBC010000004.1.g6981	J5K093#PHI:3096#Ktr4#176275#Beauveria_bassiana#reduced_virulence
JALQBC010000035.1.g6225	Q32WF7#PHI:2269#Mdh1#13684#Parastagonospora_nodorum#unaffected_pathogenicity
JALQBC010000001.1.g476	B8NBA7#PHI:11992#Pgi#5059#Aspergillus_flavus#reduced_virulence
JALQBC010000001.1.g188	I1RZ37#PHI:1237#FGSG_09660#5518#Fusarium_graminearum#lethal
JALQBC010000044.1.g7581	O59924#PHI:271#SOD1#5476#Candida_albicans#reduced_virulence
JALQBC010000004.1.g6966	G4N1E0#PHI:3809#TRA1#318829#Magnaporthe_oryzae#reduced_virulence
JALQBC010000002.1.g3164	G4MSA5#PHI:123712#Mosrp1_(MGG_04482)#318829#Magnaporthe_oryzae#reduced_virulence_unaffected_pathogenicity
JALQBC010000004.1.g7072	G4MKI0#PHI:2118_PHI:5540#MgSM1_MSP1#318829#Magnaporthe_oryzae#effector_(plant_avirulence_determinant)_increased_virulence_(hypervirulence)
JALQBC010000009.1.g10553	Q52G60#PHI:2991#MGG_01426.6#318829#Magnaporthe_oryzae#reduced_virulence
JALQBC010000024.1.g4383	G4MU60#PHI:6615#Mocapn4#318829#Magnaporthe_oryzae#reduced_virulence
JALQBC010000001.1.g263	B9DR51#PHI:1133#Lmepi#5022#Leptosphaeria_maculans#loss_of_pathogenicity
JALQBC010000006.1.g8996	I1R9M1#PHI:3834#Fgrho3#5518#Fusarium_graminearum#unaffected_pathogenicity
JALQBC010000016.1.g2270	A0A1D9PUQ1#PHI:123925#TOR_(Sscle_02g011660)#5180#Sclerotinia_sclerotiorum#reduced_virulence
JALQBC010000016.1.g2270	A0A384J8A7#PHI:11523#BcTOR_(BCIN_01g11360)#40559#Botrytis_cinerea#reduced_virulence
JALQBC010000011.1.g1018	G4NE07#PHI:9552#Mogga1#318829#Magnaporthe_oryzae#reduced_virulence
JALQBC010000004.1.g6794	I1RPA0#PHI:1375#GzC2H038#5518#Fusarium_graminearum#unaffected_pathogenicity
JALQBC010000009.1.g10682	Q75T36#PHI:341#CPK1#5462#Colletotrichum_lagenaria#loss_of_pathogenicity
JALQBC010000039.1.g6688	A0A0D2XCW5#PHI:123769#Pro1_(FOXG_01740)#5507#Fusarium_oxysporum#unaffected_pathogenicity
JALQBC010000009.1.g10443	I1RMR5#PHI:12137#FgBem1_(FGSG_05261)#5518#Fusarium_graminearum#reduced_virulence
JALQBC010000009.1.g10504	J4VTY1#PHI:7279#Mpk3#176275#Beauveria_bassiana#reduced_virulence
JALQBC010000003.1.g5163	E9EU30#PHI:5433#Mero-Ste11#568076#Metarhizium_robertsii#unaffected_pathogenicity
JALQBC010000004.1.g7017	G4MYT5#PHI:3485#MoSPC3#318829#Magnaporthe_oryzae#unaffected_pathogenicity
JALQBC010000040.1.g7277	I1RC07#PHI:1348_PHI:9602#GzC2H008_Ars2_(FGSG_01106)#5518#Fusarium_graminearum#reduced_virulence
JALQBC010000003.1.g5232	G4MV60#PHI:9549#Moarl3#318829#Magnaporthe_oryzae#unaffected_pathogenicity
JALQBC010000009.1.g10544	I1RYY6#PHI:6094#FgVps17#5518#Fusarium_graminearum#reduced_virulence
JALQBC010000022.1.g3912	Q4X0J6#PHI:2517#TRPS#746128#Aspergillus_fumigatus#lethal
JALQBC010000044.1.g7581	Q9C0N4#PHI:318#SOD1#552467#Cryptococcus_bacillisporus#reduced_virulence_loss_of_pathogenicity
JALQBC010000004.1.g6966	I1RPV7#PHI:1227#FGSG_06089#5518#Fusarium_graminearum#lethal
JALQBC010000011.1.g1099	G4N7P4#PHI:11241#MoMca2_(MGG_13530)#318829#Magnaporthe_oryzae#reduced_virulence
JALQBC010000003.1.g5152	G2XWG3#PHI:6949#BcCLA4#40559#Botrytis_cinerea#loss_of_pathogenicity
JALQBC010000039.1.g6688	I1RSE9#PHI:1917#GzZC232#5518#Fusarium_graminearum#reduced_virulence
JALQBC010000009.1.g10506	P87034#PHI:78_PHI:6077#GPA3_Gpa3#5270#Ustilago_maydis#loss_of_pathogenicity_reduced_virulence
JALQBC010000011.1.g1053	Q9UQY5#PHI:151_PHI:406_PHI:2230_PHI:10044#KPP2_UBC3_Kpp2#5270#Ustilago_maydis#reduced_virulence_loss_of_pathogenicity_unaffected_pathogenicity
JALQBC010000050.1.g8341	G4MZ21#PHI:8649#Poalkb1_(MGG_01363)#318829#Magnaporthe_oryzae#reduced_virulence
JALQBC010000013.1.g1476	I1ZIP0#PHI:6208#BbCyp8#176275#Beauveria_bassiana#unaffected_pathogenicity
JALQBC010000044.1.g7580	I1RWP4#PHI:1530#Gzsnd#5518#Fusarium_graminearum#unaffected_pathogenicity
JALQBC010000036.1.g6361	G4N1D0#PHI:3064#MoRga4#318829#Magnaporthe_oryzae#unaffected_pathogenicity
JALQBC010000009.1.g10682	O42793#PHI:146#CT-PKAC#5466#Colletotrichum_trifolii#loss_of_pathogenicity
JALQBC010000021.1.g3843	B2VY78#PHI:11324#TtcA#45151#Pyrenophora_tritici-repentis#unaffected_pathogenicity
JALQBC010000007.1.g9457	A0A8E5HY10#PHI:123539#UvSte50_(UV8b_07862)#1159556#Ustilaginoidea_virens#loss_of_pathogenicity
JALQBC010000003.1.g5183	A0A098DTI0#PHI:1180#(Sc_Sat4)#5518#Fusarium_graminearum#reduced_virulence
JALQBC010000001.1.g191	I1RZ39#PHI:1599#GzOB039#5518#Fusarium_graminearum#unaffected_pathogenicity
JALQBC010000009.1.g10682	G4N7T3#PHI:2162_PHI:7725#CPKA_CpkA#318829#Magnaporthe_oryzae#reduced_virulence_unaffected_pathogenicity
JALQBC010000036.1.g6361	I1RTD1#PHI:1645#GzWing017#5518#Fusarium_graminearum#unaffected_pathogenicity
JALQBC010000009.1.g10682	Q01143#PHI:36#CPKA#318829#Magnaporthe_oryzae#loss_of_pathogenicity
JALQBC010000001.1.g99	G4MRH1#PHI:7112#MoERR1#318829#Magnaporthe_oryzae#reduced_virulence
JALQBC010000004.1.g7072	Q0R411#PHI:6417#Sm1#29875#Trichoderma_virens#reduced_virulence
JALQBC010000014.1.g1724	G4NB68#PHI:123550#MoAde6_(MGG_11343)#318829#Magnaporthe_oryzae#reduced_virulence
JALQBC010000008.1.g10247	I1RAH2#PHI:1629#GzWing001#5518#Fusarium_graminearum#unaffected_pathogenicity
JALQBC010000044.1.g7581	P00445#PHI:2813#Sod1#4932#Saccharomyces_cerevisiae#loss_of_pathogenicity
JALQBC010000028.1.g4864	H1UYP0#PHI:11712#ChHxt4_(XP_018158593)#80884#Colletotrichum_higginsianum#reduced_virulence
JALQBC010000010.1.g714	I1RM35#PHI:1580#GzOB020#5518#Fusarium_graminearum#unaffected_pathogenicity
JALQBC010000009.1.g10553	I1RZG7#PHI:1551#GzMyb015#5518#Fusarium_graminearum#unaffected_pathogenicity
JALQBC010000009.1.g10544	G4MZL7#PHI:7385_PHI:11142#MoVps17#318829#Magnaporthe_oryzae#reduced_virulence
JALQBC010000016.1.g2213	G4MY65#PHI:7317#Tpc1#318829#Magnaporthe_oryzae#reduced_virulence
JALQBC010000038.1.g6629	Q4P245#PHI:2239#Spe-Sdh#5270#Ustilago_maydis#reduced_virulence
JALQBC010000020.1.g3578	Q4WCZ1#PHI:2969#ArgEF#746128#Aspergillus_fumigatus#reduced_virulence
JALQBC010000009.1.g10682	C0H5W3#PHI:2370#Bcpka1#40559#Botrytis_cinerea#reduced_virulence
JALQBC010000048.1.g7835	E9EFJ0#PHI:9493#MaChsVII_(XP_007814978.1)#92637#Metarhizium_acridum#reduced_virulence
JALQBC010000001.1.g503	J4UTH7#PHI:124060#Ada2_(EJP69137.1)#176275#Beauveria_bassiana#reduced_virulence
JALQBC010000011.1.g1093	G4N7R8#PHI:10411#UBP8_(MGG-03527)#318829#Magnaporthe_oryzae#reduced_virulence
JALQBC010000003.1.g5528	A0A194VKY8#PHI:10225#FAED2_(VM1G_00901)#105487#Valsa_mali#unaffected_pathogenicity
JALQBC010000012.1.g1350	G4MZD0#PHI:3060_PHI:4054#Molrg1_Lrg1#318829#Magnaporthe_oryzae#loss_of_pathogenicity
JALQBC010000048.1.g7835	A0A1C3YIF8#PHI:11731#Chs7_(FGSG_12039)#5518#Fusarium_graminearum#reduced_virulence
JALQBC010000001.1.g503	A0A0E0SQJ6#PHI:1553#GzMyb017#5518#Fusarium_graminearum#reduced_virulence
JALQBC010000007.1.g9478	G4N7K8#PHI:9032#Mocrn1_(MGG_06389)#318829#Magnaporthe_oryzae#reduced_virulence_unaffected_pathogenicity
JALQBC010000020.1.g3606	E9DWQ2#PHI:10507#Sho1_(MAC_02050)#92637#Metarhizium_acridum#reduced_virulence_unaffected_pathogenicity
JALQBC010000004.1.g7143	Q5K2R7#PHI:393#CpCOT1#5111#Claviceps_purpurea#loss_of_pathogenicity
